# Supplementary material for: Quality of life among residents of informal urban settlements during the COVID-19 pandemic in Salvador, Brazil
Source: BMJ Public Health. 2024 May 27;2(1):e000572. doi: 10.1136/bmjph-2023-000572 (PMC11812815; doi:10.1136/bmjph-2023-000572)
Supplement: online supplemental file 1 [file bmjph-2-1-s001.xls]

## Sheet: Dom
casanova	fi_screen1	fi_screen2	maquina	comput	carro	moto	inter	alugada
501050	1	1	1	0	1	0	0	1
501090	3	3	1	0	0	0	1	1
502020	1	2	0	0	0	0	1	2
502040	1	1	0	0	0	0	0	1
502060	2	1	0	0	0	0	1	1
502070	3	2	0	1	0	0	1	1
502130	1	1	0	0	0	0	1	1
502160	2	2	1	0	0	0	0	2
502170	1	1	1	0	0	0	1	1
502180	3	3	0	1	0	0	1	1
502220	1	1	0	0	0	0	1	1
502230	1	1	0	0	0	0	1	1
502240	2	2	1	0	0	0	1	1
502290	3	2	1	0	0	0	1	1
502300	3	3	1	0	0	0	1	1
502330	3	3	0	0	0	0	1	1
502350	2	2	0	0	0	0	0	1
502380	1	1	1	0	0	0	1	2
502460	3	3	0	0	0	0	0	1
502480	1	1	1	0	0	0	0	1
502500	2	2	1	0	0	0	0	1
502510	1	1	1	0	0	0	1	1
502530	3	3	0	0	0	0	0	1
502540	3	3	0	0	0	0	0	1
502580	3	3	0	0	0	0	0	2
502590	2	2	0	0	0	0	1	1
502600	3	3	0	0	0	0	0	1
502630	2	2	1	0	0	0	1	1
502690	1	1	0	0	0	0	0	1
502700	3	3	0	0	0	0	1	1
503020	2	2	1	0	1	0	1	1
503040	2	2	1	0	0	1	1	1
503060	2	2	1	0	0	0	1	2
503110	2	2	1	1	1	0	1	1
503140	2	2	1	1	1	1	1	1
503200	2	2	0	0	1	0	0	1
503220	2	2	1	0	0		1	1
503230	2	2	0	0	0	0	0	1
503240	2	2	0	1	0	0	0	1
503250	2	2	0	0	0	0	0	1
503260	2	2	1	0	0	0	1	1
504020	3	3	0	0	0	0	1	1
504050	3	2	1	3	2	2	1	1
504110	1	1	0	0	0	0	1	1
504130	3	3	1	0	0	0	0	1
504140	2	2	0	0	1	0	1	1
504180	1	1	1	0	0	0	0	1
504220	2	2	0	0	0	0	1	2
504250	1	1	1	1	0	0	1	1
504260	2	1	0	0	0	0	1	2
504280	1	1	1	0	0	0	0	1
504310	3	2	0	0	0	0	1	1
505020	3	3	1	1	0	0	1	1
505040	3	3	0	0	0	0	0	1
505050	1	2	0	0	0	0	0	1
505060	3	3	0	0	0	0	0	1
505070	2	2	0	1	0	0	1	1
505080	2	2	0	0	0	0	0	1
505110	3	3	1	0	0	0	0	1
505120	3	3	0	0	0	0	0	1
505140	2	2	0	0	0	0	0	1
505180	3	3	0	0	0	0	1	1
505190	3	3	0	0	0	0	0	1
505200	3	3	0	0	0	0	1	1
505230	1	1	1	0	0	0	1	1
505280	2	1	1	0	0	1	1	1
505290	1	3	1	1	1	0	1	1
506020	2	2	0	0	0	0	0	1
506100	1	1	0	0	0	0	0	1
506130	3	2	0	0	0	0	1	2
506150	3	3	0	0	0	0	0	1
506160	3	2	1	0	0	0	0	1
506180	3	2	0	0	0	0	1	1
506200	3	3	0	0	0	0	0	1
506220	2	1	1	0	0	0	1	1
506240	2	1	1	0	0	0	1	1
506250	3	1	0	0	0	0	1	1
507040	2	2	0	0	0	0	1	1
507050	2	2	0	1	0	0	1	1
507060	2	2	0	0	0	0	1	2
507070	2	2	0	0	1	1	1	1
507080	2	2	1	0	0	1	1	1
507090	1	1	1	1	1	0	1	1
507100	2	2	0	0	0	0	1	1
507110	2	2	1	0	0	0	1	1
507130	2	2	1	0	0	1	1	1
507150	2	2	0	0	0	0	0	1
507160	1	1	1	0	0	0	1	1
507170	2	2	1	0	1	0	1	1
507210	2	2	1	0	0	0	1	1
507220	2	2	0	0	0	0	1	1
507230	2	2	0	0	0	0	1	1
507240	2	2	0	0	0	0	1	1
507250	2	2	2	1	0	0	1	1
507260	3	3	1	0	0	0	1	2
507270	2	2	1	0	0	0	1	1
507280	2	2	0	0	0	0	1	1
507310	2	2	0	0	0	0	0	1
507320	3	3	0	0	0	0	0	1
507330	3	3	1	1	1	0	0	1
507340	2	2	1	1	1	1	1	1
507360	2	2	0	0	0	0	1	1
507380	2	2	1	1	0	0	1	1
507400	2	2	1	0	1	0	1	1
507410	2	2	0	0	0	0	0	1
507430	2	2	1	0	0	0	1	2
507440	2	2	1	0	0	0	1	2
507510	2	2	0	0	0	0	0	2
508030	2	2	0	1	0	1	1	1
508040	1	1	1	0	1	1	1	1
508060	3	3	0	1	1	0	1	1
508080	1	1	1	0	0	0	1	1
508090	1	1	1	1	0	0	1	1
508100	2	2	1	1	1	1	1	1
508130	1	1	0	0	0	0	0	1
508180	3	3	0	0	0	0	0	1
508200	1	1	1	0	1	0	0	1
508210	2	2	0	1	0	1	1	1
508220	1	1	1	1	0	0	0	1
508350	2	2	1	0	0	0	1	1
508360	2	2	1	1	0	0	1	1
508390	2	2	0	0	0	0	1	2
508420	2	2	0	0	1	0	1	1
508490	3	3	1	0	0	0	1	2
509040	1	1	1	0	0	0	0	1
509050	2	2	1	0	0	0	1	2
509070	3	2	0	0	0	0	1	2
509130	2	2	0	0	0	0	0	1
509180	1	1	0	0	0	0	0	1
509280	1	1	1	0	0	0	1	1
509300	3	3	1	0	0	0	1	1
509310	3	3	1	0	0	0	1	1
509320	2	2	0	0	0	0	1	2
509350	2	2	1	0	0	0	1	1
509370	3	3	0	0	0	0	0	1
509380	2	2	1	0	0	0	1	1
509440	3	3	0	0	0	0	1	1
509460	3	3	0	0	0	0	1	1
509480	3	3	0	0	0	0	1	1
509500	1	1	0	0	0	0	1	1
509530	3	3	0	0	1	0	1	1
509560	2	2	0	0	0	0	1	1
509580	1	1	1	0	0	0	1	1
509610	1	1	1	0	0	0	0	1
510020	2	1	0	0	0	0	1	1
510030	3	3	1	0	0	0	1	1
510040	3	3	0	0	0	0	1	1
510050	2	1	0	0	0	0	1	2
510060	1	1	1	0	1	0	1	1
510090	3	2	0	0	0	0	0	2
510110	1	1	0	0	0	0	1	1
510150	3	1	0	0	0	0	1	1
510160	3	3	0	0	0	0	1	1
510190	2	2	1	0	0	0	1	1
510200	2	1	0	0	0	0	1	1
510230	1	1	0	0	0	0	1	1
510250	1	1	0	0	0	0	1	1
510290	1	1	1	1	0	0	1	1
510300	2	2	0	0	0	0	1	1
510330	3	2	0	0	0	0	0	1
510350	3	2	1	0	0	1	1	1
510370	2	1	0	0	0	0	1	1
510380	3	3	0	0	0	0	1	1
510430	3	2	0	0	0	0	0	1
510470	2	2	0	0	0	0	1	2
511020	2	3	1	0	0	0	1	1
511040	1	1	0	0	0	1	1	2
511060	2	2	1	0	0	1	1	1
511070	2	2	1	0	0	1	1	1
511090	2	2	0	0	0	0	1	2
511100	1	1	1	0	1	0	1	1
511110	2	2	1	0	0	0	1	1
511190	3	3	1	0	0	0	1	1
511210	2	2	1	0	0	0	1	1
511220	2	2	0	0	0	0	0	2
511230	3	3	1	0	0	0	1	1
511250	1	1	0	0	0	0	1	1
511270	2	2	1	0	0	0	1	2
511290	2	2	1	1	1	1	0	1
511310	1	1	1	0	0	0	1	1
511340	3	3	1	0	0	0	1	1
511360	2	2	0	0	0	0	1	1
511370	1	1	1	0	0	0	1	1
511410	1	1	1	0	0	0	1	1
511420	2	2	1	0	0	0	1	1
511440	1	1	0	0	0	1	1	1
511460	2	2	1	0	0	0	1	1
511470	2	2	1	0	0	0	1	1
511500	3	3	1	1	1	1	0	1
511520	2	2	0	0	0	0	1	1
511550	2	2	1	0	0	1	1	1
511570	2	2	1	1	0	0	1	1
511580	2	2	0	0	0	1	1	1
511590	2	2	0	0	0	0	0	1
511600	2	2	0	0	1	0	1	1
511610	2	2	1	0	0	0	1	1
511630	2	2	0	0	0	0	0	1
511650	2	2	0	0	1	0	1	1
511670	2	2	1	0	0	0	0	1
512010	3	2	0	0	0	0	0	1
512020	1	1	1	0	0	1	1	1
512040	1	1	1	0	0	0	0	1
512060	1	1	0	0	0	0	0	1
512070	2	2	0	0	0	0	1	1
512080	2	2	0	0	0	0	1	1
512090	2	2	0	0	0	0	0	1
512100	3	3	0	0	0	0	1	1
512110	2	2	0	0	0	0	1	1
512150	1	1	1	0	0	1	1	1
512160	2	2	0	0	0	0	1	1
512200	2	2	0	0	0	0	1	1
512210	2	2	1	0	0	0	1	1
513030	3	3	1	0	0	0	1	1
513060	1	1	1	0	0	0	1	1
513070	2	2	1	0	1	0	1	1
513100	3	3	1	0	0	0	0	1
513130	1	1	0	0	0	0	0	1
513140	2	3	0	0	0	0	0	1
513160	3	3	1	0	1	1	1	2
514020	3	3	0	0	0	0	1	1
514030	2	2	0	0	0	0	0	1
514100	2	2	0	1	0	0	1	1
514110	2	2	1	0	0	0	1	1
514120	2	2	1	0	0	0	1	1
514140	2	2	1	0	0	0	1	1
514150	2	2	1	0	0	0	1	1
514160	2	2	0	0	0	0	1	1
514170	3	3	0	0	0	0	0	1
514210	2	2	1	0	0	1	1	1
514220	2	2	0	0	0	0	1	1
514230	2	2	1	0	0	0	0	1
514240	1	1	1	1	1	0	1	1
514250	2	2	1	0	1	0	1	1
514270	2	2	0	0	1	0	1	1
514340	2	2	1	0	0	0	1	1
514350	2	2	1	0	0	1	1	1
514390	1	1	1	0	1	0	1	1
514400	2	2	0	0	0	0	1	1
514440	2	2	1	1	0	0	1	1
514450	2	2	0	0	0	0	0	1
514460	2	2	1	0	0	0	1	1
514470	2	2	0	0	0	0	1	1
514480	2	2	0	0	0	0	1	2
514490	2	2	0	0	0	0	1	2
514510	2	2	1	0	0	0	0	1
514520	2	2	1	0	0	0	0	1
514530	1	1	0	0	0	0	1	1
514560	2	2	1	0	0	0	1	1
514580	1	1	1	0	0	0	0	1
514590	2	2	0	0	0	0	0	1
514600	2	2	1	0	0	0	1	1
514610	2	2	1	0	0	0	1	1
514620	2	2	1	0	0	0	0	1
514630	3	3	1	0	0	0	0	1
514640	1	1	1	0	0	0	1	1
514670	3	3	1	0	1	1	1	1
514680	2	2	1	0	0	0	1	1
514800	2	2	1	1	1	0	1	1
514820	2	1	1	1	1	0	1	1
514840	1	1	0	0	0	0	0	1
514860	1	1	0	0	0	0	0	1
514870	1	1	1	1	1	0	1	1
514890	2	2	0	0	0	0	1	1
514900	3	3	0	0	0	0	1	1
514920	1	1	1	2	2	0	1	1
514950	1	1	0	0	0	0	0	1
515020	3	3	1	1	1	0	1	1
515060	1	1	1	0	0	0	0	1
515080	1	1	0	0	0	0	1	2
515100	1	2	0	0	0	0	0	1
515110	3	1	0	0	0	0	1	1
515140	1	1	1	1	1	0	1	1
515150	2	2	1	0	1	0	1	1
515170	3	3	0	0	0	0	1	2
515290	1	1	0	0	0	0	1	1
515390	2	2	1	1	1	0	1	1
515420	3	3	0	0	0	0	0	2
515480	1	1	0	2	0	0	1	1
515490	2	1	0	0	0	0	1	1
515560	1	1	0	0	0	0	1	1
515600	1	1	0	0	0	0	1	1
515650	1	1	1	0	0	0	1	1
516070	1	1	0	0	1	0	1	1
516080	1	1	0	0	0	0	1	1
516090	1	1	0	0	0	0	1	1
516110	2	1	1	0	0	0	1	2
516120	2	2	0	0	0	0	0	1
516150	2	2	0	0	0	0	0	1
516170	1	1	1	1	0	0	1	1
516230	1	1	0	0	0	0	0	2
516270	1	1	0	0	1	0	0	1
516290	2	2	1	0	0	0	1	1
516310	3	3	0	0	0	0	1	1
516320	3	3	1	0	0	0	1	1
516330	1	1	0	1	0	1	1	1
516340	1	2	2	0	0	0	1	1
516350	1	1	0	0	1	2	1	1
517050	1	1	0	0	0	0	0	2
517060	3	2	0	0	0	0	1	1
517080	2	2	0	0	0	0	1	1
517160	1	1	0	0	0	0	1	2
517230	1	1	1	0	1	0	0	1
517232	1	1	0	0	0	0	1	1
517233	3	3	0	0	0	0	0	1
517250	2	2	1	0	0	0	1	1
517260	1	1	1	1	0	1	1	1
517270	1	1	1	1	0	0	1	1
517330	2	2	1	0	0	0	1	1
517400	2	2	1	0	1	0	1	1
517470	3	3	0	0	0	0	0	2
517510	2	2	1	0	0	0	1	2
517520	1	1	0	0	0	0	1	1
517550	2	2	0	0	0	0	1	1
517580	3	3	1	0	0	0	1	1
517590	1	1	1	0	0	0	1	1
517600	3	3	1	0	0	0	1	1
517610	1	1	0	0	0	0	1	1
517620	2	1	0	1	0	0	1	1
517640	3	3	0	0	0	0	1	1
517650	3	3	1	0	0	0	1	1
517680	2	2	1	0	1	0	1	1
517820	1	1	1	0	0	0	1	1
517830	1	1	1	0	0	0	1	1
517840	3	3	0	0	0	0	1	1
517860	2	2	0	0	0	0	0	1
517920	3	3	1	1	1	0	1	1
518010	3	3	0	0	0	0	1	1
518030	3	1	1	0	0	0	1	1
518040	2	2	0	0	0	0	1	1
518060	1		0	0	0	0	1	1
518090	3	2	0	0	0	0	0	1
518100	2	2	0	0	0	0	1	1
518120	2	1	0	0	0	0	0	1
518130	2	2	0	0	0	0	0	2
518150	3	3	0	0	0	0	0	1
518190	1	1	0	0	0	0	1	1
518230	1	1	1	0	0	1	1	1
518330	3	2	0	0	1	0	1	2
518340	1	1	0	0	1	0	0	1
518430	1	1	0	0	1	0	0	1
519010	1	1	1	0	0	0	1	1
519090	2	1	1	0	1	0	1	1
519110	2	2	1	0	0	0	1	1
519150	1	1	0	0	0	0	1	1
519180	1	1	0	0	0	0	1	1
519300	1	2	0	0	0	0	1	1
519310	1	1	0	0	0	0	1	1
519350	2	2	0	0	0	0	1	1
519400	1	1	1	1	1	0	1	2
519410	1	1	1	1	1	0	1	2
519430	2	2	0	0	0	0	1	1
519530	2	3	1	0	0	0	1	1
519540	3	3	0	0	0	0	0	1
519550	2	1	1	0	0	0	1	1
519610	1	1	1	0	0	0	1	1
519620	2	2	1	0	0	0	0	1
519630	2	2	1	0	0	0	0	1
519640	2	2	1	0	0	0	0	1
519650	2	2	1	1	1	0	1	1
519660	2	2	1	0	0	0	1	1
519670	2	2	0	1	0	1	1	1
519680	2	2	0	0	0	0	1	1
519690	2	2	0	0	0	0	1	1
519700	2	3	1	0	0	0	1	1
519760			0	0	0	0	0	1
519770	3	1	0	0	0	0	1	1
519830	1	1	0	0	0	1	0	1
519850	1	1	0	0	0	1	1	2
519880			1	1	0	1	1	1
519950	2	2	1	1	1	0	1	1
519980	2	2	1	0	0	1	1	1
520010	2	1	1	2	0	0	1	1
520020	1	1	0	0	0	0	1	1
520030	1	1	1	1	0	1	1	1
520050	3	1	1	0	0	0	1	1
520070	3	1	1	2	1	0	1	1
520120	2	3	1	0	0	0	1	1
520140	2	2	1	1	0	0	1	1
520150	2	2	1	0	0	0	0	1
520180	2	2	1	0	0	0	1	1
520190	1	1	0	0	1	0	1	1
520200	2	1	1	0	0	0	1	2
520210	2	2	1	0	0	0	0	1
520240	3	3	0	0	0	0	1	2
520250	1	2	1	0	0	0	1	1
520280	3	3	0	0	0	0	0	2
520290	2	2	0	0	0	0	1	1
520300	2	2	1	0	0	0	0	1
520320	3	3	0	0	0	0	1	1
520330	1	1	0	0	0	0	1	1
520350	3	3	0	0	0	0	1	1
520370	3	2	1	0	0	0	1	1
520380	2	2	0	1	0	0	1	1
521020	2	2	1	0	0	0	1	1
521030	1	2	1	0	0	0	0	2
521050	1	2	0	0	0	0	1	1
521060	3	1	0	0	0	0	0	1
521070	2	1	1	0	0	0	0	1
521080	2	1	0	0	0	0	1	1
521130	2	2	1	0	0	0	1	1
521140	2	1	1	0	0	0	1	1
521150	3	2	0	0	0	0	1	1
521170	1	1	1	0	0	0	0	1
521190	3	3	0	0	0	0	1	1
521220	3	2	0	0	0	0	1	1
521230	1	1	1	1	0	1	1	1
521310	1	1	1	1	0	0	1	1
521340	1	1	0	0	0	0	0	1
521350	2	2	0	0	0	0	1	1
521380	2	2	0	0	0	0	1	1
521400	3	3	1	1	0	0	1	1
521410	1	1	1	0	0	0	0	1
521420	3	3	0	0	0	0	1	1
521470	1	2	0	0	0	0	1	1
521490	3	3	0	0	0	0	0	1
521550	1	1	0	0	0	0	1	1
521610	3	2	0	1	0	0	1	1
521620	2	1	0	0	0	0	1	1
522010	3	3	0	0	0	0	0	1
522020	3	3	0	0	0	0	1	1
522050	2	2	1	0	0	1	1	1
522060	3	3	1	0	0	1	1	2
522070	2	2	1	0	0	0	1	1
522100	3	3	0	0	0	0	1	1
522150	1	1	0	0	0	0	1	1
522160	1	2	1	0	0	0	0	2
522220	3	3	0	0	1	0	0	1
522230	1	1	0	0	0	0	1	1
522260	3	3	0	0	0	0	1	1
522280	1	1	0	0	0	0	1	1
522290	2	2	1	0	0	0	0	1
522340	1	1	0	0	0	1	1	1
522350	3	3	0	0	0	0	0	2
522380	1	2	0	0	0	0	1	1
522390	1	1	1	0	0	1	1	2
523200	1	2	0	0	0	0	1	1
523260	2	2	1	1	1	1	1	1
523270	1	1	0	0	0	0	1	1
523310	1	1	0	0	0	0	1	1
523320	2	2	0	0	0	0	1	1
523380	2	2	0	0	0	0	1	1
523390	3	2	1	0	0	0	1	1
523410	2	2	0	0	0	0	1	1
523430	3	3	1	0	0	0	1	1
523440	1	1	1	1	0	0	1	2
523480	2	2	1	0	0	0	1	1
523520	2	1	0	0	0	0	1	1
523530	3	3	0	0	0	0	1	1
523550	2	2	0	0	0	0	0	1
523640	1	1	1	1	1	0	1	1
523700	2	2	1	0	0	0	1	1
523710	1	1	1	1	1	1	1	1
523780	2	2	1	0	0	0	1	1
523800	2	2	0	0	0	0	1	1
523810	3	1	1	0	1	1	1	1
523830	2	2	0	1	0	0	1	1
523860	1	1	1	0	0	0	1	2
523910	1	1	0	0	0	0	1	1
524030	2	2	1	0	1	1	1	1
524040	2	2	1	0	0	0	1	1
524100	2	2	1	1	0	0	1	1
524120	2	2	1	0	0	0	1	1
524150	1	1	1	0	0	0	1	1
524180	1	1	1	1	1	0	1	1
524190	1	1	1	0	1	0	0	1
524200	1	1	1	1	1	0	1	1
524220	1	1	1	1	0	1	1	1
524250	2	2	0	0	0	0	0	1
524390	2	1	1	1	0	0	1	2

## Sheet: Ind
casanova	idnova	chefe_fam	ci_sexo	cens_idade	gravida	raca	estado_civil	serie	renda	trabalho	strab_c	trab_tipo___0	trab_tipo___1	trab_tipo___2	trab_tipo___3	trab_tipo___4	trab_tipo___5	trab_tipo___6	pandemia	pandemia_1	pande_2	casa_4	casa_1	casa_3	trab	transpo	bolsa	bolsa_2	auxilio	auxilio_s	coti___1	coti___2	coti___3	coti___4	coti___5	coti___6	saude_me	efeito___1	efeito___2	efeito___3	efeito___4	efeito___5	efeito___6	efeito___7	covid_25___1	covid_25___2	covid_25___3	covid_25___4	covid_25___5
501050	501050	1	1	44		2	3	7	0	0		0	0	0	0	0	0	0	1	1							0		0		0	0	0	0	0	1	0	0	0	0	0	0	0	0	0	1	0	0	0
501090	501090	1	1	46		3	1	12	600	1	2	0	0	0	0	0	0	1	0		1		5	1			0		1	250	1	0	0	0	1	0	1	1	1	1	1	1	1	0	0	0	0	0	0
502020	502020	0	1	10		1	1	4				0	0	0	0	0	0	0													0	1	0	0	0	0		0	0	0	0	0	0	0	0	0	0	0	1
502020	502020	1	0	27	0	2	2	12	170	0		0	0	0	0	0	0	0	1	0	0	4			5	4	1	171	0		1	1	0	0	0	0	0	0	0	0	0	0	0	0	0	0	0	0	1
502040	502040	1	0	38	0	2	3	5	1100	0		0	0	0	0	0	0	0	0								0		0		0	0	1	0	0	0	0	0	0	0	0	0	0	0	1	0	0	0	0
502040	502040	0	1	11		3	1	6				0	0	0	0	0	0	0													1	0	0	0	1	0		0	0	0	0	0	0	0	1	0	0	0	0
502060	502060	0	0	44	0	3	3	12				0	0	0	0	0	0	0													0	0	0	0	0	1		0	0	0	0	0	0	0	0	0	0	0	0
502070	502070	1	0	67	1	1	2	3	1100	0		0	0	0	0	0	0	0	0								0		0		0	0	1	0	1	1	0	0	0	0	0	0	0	0	0	1	0	0	0
502130	502130	0	0	20	0	2	1	12		1	2	0	0	0	0	0	0	1	0												0	0	0	1	0	0		0	0	0	0	0	0	0	0	0	0	0	0
502160	502160	0	0	10	0	2	1	5				0	0	0	0	0	0	0													0	0	1	0	0	0		0	0	0	0	0	0	0	0	0	0	0	0
502160	502160	1	0	25	0	2	1	5	1100	0		0	0	0	0	0	0	0	1	1							1	358	1	385	1	1	0	0	0	0	0	0	0	0	0	0	0	0	0	1	0	0	0
502160	502160	0	1	8		2	1	3				0	0	0	0	0	0	0													0	0	0	0	0	1		0	0	0	0	0	0	0	0	0	0	0	0
502160	502160	0	1	7		2	1	1				0	0	0	0	0	0	0													0	0	0	0	0	1		0	0	0	0	0	0	0	0	0	0	0	0
502160	502160	0	1	8		2	1	4				0	0	0	0	0	0	0													0	0	0	0	0	1		0	0	0	0	0	0	0	0	0	0	0	0
502160	502160	0	0	8	0	2	1	3				0	0	0	0	0	0	0													0	0	0	0	0	1		0	0	0	0	0	0	0	0	0	0	0	0
502170	502170	1	1	22		2	1	12	1400	1	1	0	0	0	0	0	0	1	1	1							0		1	600	1	1	1	1	1	0	1	1	1	1	0	0	0	0	1	1	1	1	1
502180	502180	1	1	46		2	3	10	1910	1	1	0	0	0	0	0	1	0	1	1							0		0		1	0	0	1	0	0	1	1	0	0	0	0	0	1	0	0	0	0	0
502180	502180	0	0	43	0	1	3	12		1	1	0	0	0	0	0	0	1	1	0	0	4			5	2					0	0	0	0	0	1		0	0	0	0	0	0	0	1	1	0	1	0
502180	502180	0	0	16	0	3	1	11		0		0	0	0	0	0	0	0	0												1	1	0	0	0	1		0	0	0	0	0	0	0	0	0	0	0	0
502220	502220	1	0	59	0	3	2	7	600	0		0	0	0	0	0	0	0	0								0		1	600	1	1	1	1	1	0	0	0	0	0	0	0	0	0	1	1	1	1	1
502230	502230	1	0	28	0	2	1	12	0	0		0	0	0	0	0	0	0	0								1	82	1	375	0	0	1	1	0	0	1	1	1	1	1	1	1	0	1	1	1	1	1
502230	502230	0	1	10		3	1	4				0	0	0	0	0	0	0													1	1	1	1	1	0		0	0	0	0	0	0	0	1	1	0	1	1
502240	502240	1	1	54		2	1	8	1000	1	2	1	0	0	0	0	0	0	1	0	0	3			2	2	0		1	300	0	0	0	0	0	1	0	0	0	0	0	0	0	0	1	0	0	0	0
502240	502240	0	1	34		2	1	10		1	2	0	0	0	0	0	0	1	1	0	0	4			2	2					1	1	1	1	1	0		0	0	0	0	0	0	0	1	0	0	0	0
502240	502240	0	1	18		2	1	12		0		0	0	0	0	0	0	0	0												0	0	0	0	0	1		0	0	0	0	0	0	0	0	0	0	0	0
502240	502240	0	1	11		1	1	6				0	0	0	0	0	0	0													0	0	1	0	0	0		0	0	0	0	0	0	0	0	0	0	0	0
502290	502290	0	0	67	0	1	2	2		0		0	0	0	0	0	0	0	0												0	0	0	0	0	1		0	0	0	0	0	0	0	0	0	0	0	0
502290	502290	0	1	50		3	1	5		1	2	0	0	0	0	0	0	1	1	0	0	4			4	3					0	0	0	0	0	1		0	0	0	0	0	0	0	0	1	0	0	0
502300	502300	0	0	46	0	3	2	12		1	2	0	0	0	0	0	0	1	1	0	1		5	1							1	1	1	0	1	0		0	0	0	0	0	0	0	1	1	1	1	1
502300	502300	1	1	43		2	2	12	1100	1	1	0	0	0	0	0	0	1	1	0	0	4			5	7	0		0		0	1	0	1	0	0	1	1	0	0	0	0	0	0	0	0	0	0	0
502330	502330	1	0	63	0	3	4	6	872	0		0	0	0	0	0	0	0	0								0		0		0	0	0	0	0	0	0	0	0	0	0	0	0	0	1	1	0	1	0
502350	502350	1	0	45	0	3	3	6	200	1	2	0	0	0	0	0	0	1	0								0		0		0	0	0	0	0	1	1	0	0	0	1	0	0	0	0	0	0	0	0
502380	502380	1	0	74	0	3	1	2	1100	0		0	0	0	0	0	0	0	0		0	4			1	4	0		0		0	0	0	0	1	0	0	0	0	0	0	0	0	0	1	0	0	0	0
502460	502460	0	1	50		2	1	0		1	2	0	0	1	0	0	0	0	0		0	4			5	4					1	1	1	1	0	0		0	0	0	0	0	0	0	0	1	1	0	0
502460	502460	1	1	49		2	1	6	1100	1	1	1	0	0	0	0	0	0	1	0	0	4			5	4	0		0		1	0	0	0	0	0	0	0	0	0	0	0	0	0	1	0	0	0	0
502480	502480	1	1	50		3	1	5	1200	1	2	1	0	0	0	0	0	0	1	0	0	4			5	2	1	250	1	600	0	0	0	1	0	0	1	1	0	0	0	0	0	0	0	1	0	0	0
502480	502480	1	0	52	0	3	3	5	500	1	2	0	0	0	0	0	0	1	1	0	0	4			3	2	1	400	1	400	0	0	0	0	0	1	0	0	0	0	0	0	0	0	0	0	0	0	0
502500	502500	0	0	6	0	2	1	1				0	0	0	0	0	0	0													0	0	1	0	0	0		0	0	0	0	0	0	0	0	0	0	0	0
502500	502500	0	0	8	0	2	1	3				0	0	0	0	0	0	0													0	0	1	0	0	0		0	0	0	0	0	0	0	0	0	0	0	0
502500	502500	0	0	15	1	2	1	3		0		0	0	0	0	0	0	0	0												0	0	0	0	0	1		0	0	0	0	0	0	0	1	0	0	0	0
502500	502500	0	1	16		2	1	10		0		0	0	0	0	0	0	0	0												0	0	0	0	0	1		0	0	0	0	0	0	0	0	0	0	0	0
502500	502500	0	0	12	0	2	1	5		0		0	0	0	0	0	0	0	0												0	0	0	0	0	1		0	0	0	0	0	0	0	0	0	0	0	0
502500	502500	0	0	22	0	2	1	12		0		0	0	0	0	0	0	0	0												0	0	0	0	0	1		0	0	0	0	0	0	0	0	0	0	0	0
502510	502510	1	0	34	0	3	3	12	500	0		0	0	0	0	0	0	0	1	1							0		0		0	0	0	1	1	0	0	0	0	0	0	0	0	0	1	1	1	0	0
502530	502530	1	1	40		2	1	11	600	1	2	1	0	0	0	0	0	0	1	1							0		0		0	0	0	0	0	1	0	0	0	0	0	0	0	0	0	0	0	0	0
502540	502540	1	1	35		2	2	12	1200	1	2	0	1	0	0	0	0	0	0								0		0		0	0	0	1	0	0	1	1	1	1	1	1	1	0	1	0	0	0	1
502580	502580	1	0	18		2	1	7	0	0		0	0	0	0	0	0	0	0		0	1			1	4	0		0		1	1	0	0	0	0	0	0	0	0	0	0	0	0	1	1	1	0	0
502590	502590	1	0	69	0	2	1	11	600	1	2	0	0	0	0	0	0	1	1	0	0	4			5	2	1	156	0		0	0	0	0	0	1	0	0	0	0	0	0	0	0	0	0	0	0	0
502590	502590	0	1	16		3	1	7		0		0	0	0	0	0	0	0	0												0	0	0	0	0	1		0	0	0	0	0	0	0	0	0	0	0	0
502600	502600	1	0	58	0	1	4	0	1100	0		0	0	0	0	0	0	0	0		0	4			1	2	0		0		1	0	1	0	0	0	1	1	0	0	0	0	0	0	1	1	0	0	0
502630	502630	1	1	59		4	3	5	1100	1	2	0	0	0	0	0	0	1	1	0	1		5	1			0		0		1	1	0	0	1	0	1	1	1	0	0	0	0	0	1	1	1	1	1
502690	502690	1	0	80	0	3	4	4	1100	0		0	0	0	0	0	0	0	0		0	1			1	2	0		1		1	0	1	0	0	0	0	0	0	0	0	0	0	0	1	0	0	0	0
502700	502700	1	0	36	0	1	2	7	1100	0		0	0	0	0	0	0	0	0		0	4			1	4	1	375	1	1.2	0	0	1	0	1	0	1	1	0	0	0	1	0	0	1	0	0	1	0
502700	502700	0	1	8		2	1	3				0	0	0	0	0	0	0													0	0	1	0	0	0		0	0	0	0	0	0	0	1	0	0	0	0
502700	502700	0	0	5	0	3	1	1				0	0	0	0	0	0	0													0	1	1	0	0	0		0	0	0	0	0	0	0	1	0	0	0	0
503020	503020	1	1	36		3	1	10	1100	1	1	0	0	0	0	0	0	1	1	0	0	4			4	2	0		0		0	0	0	0	0	1	0	0	0	0	0	0	0	0	0	0	0	0	0
503020	503020	0	1	9		2	1	3				0	0	0	0	0	0	0													0	0	1	0	0	0		0	0	0	0	0	0	0	0	0	0	0	0
503040	503040	1	1	58		1	1	9	2500	0		0	0	0	0	0	0	0	1	1							1	150	0		0	0	0	1	0	0	0	0	0	0	0	0	0	0	0	1	0	0	0
503060	503060	1	0	37	0	3	4	6	376	0		0	0	0	0	0	0	0	0								1	375	0		0	0	0	0	0	1	0	0	0	0	0	0	0	0	1	1	0	0	0
503060	503060	0	0	12	0	3	1	6		0		0	0	0	0	0	0	0	0												0	0	1	0	0	0		0	0	0	0	0	0	0	0	0	0	0	0
503060	503060	0	0	8	0	3	1	2				0	0	0	0	0	0	0													0	0	1	0	0	0		0	0	0	0	0	0	0	0	0	0	0	0
503110	503110	0	0	40	0	2	1	12		0		0	0	0	0	0	0	0	0												0	0	0	0	0	1		0	0	0	0	0	0	0	0	1	0	0	0
503110	503110	0	1	13		2	1	8		0		0	0	0	0	0	0	0	0												0	0	1	0	0	0		0	0	0	0	0	0	0	0	0	0	0	0
503110	503110	0	1	20		1	1	12		1	2	0	1	0	0	0	0	0	1	0	0	4			3	2					0	0	0	0	0	1		0	0	0	0	0	0	0	0	1	0	0	0
503140	503140	0	1	21		3	1	12		0		0	0	0	0	0	0	0	0												0	0	0	0	0	1		0	0	0	0	0	0	0	0	0	0	0	0
503140	503140	0	1	23		3	1	11		0		0	0	0	0	0	0	0	0												0	0	0	1	0	0		0	0	0	0	0	0	0	0	1	0	0	0
503200	503200	1	0	37	0	3	1	2	500	0		0	0	0	0	0	0	0	0								1	350	1	370	0	0	0	0	0	1	0	0	0	0	0	0	0	0	0	1	0	0	0
503200	503200	0	1	12		3	1	5		0		0	0	0	0	0	0	0	0												0	0	1	0	0	0		0	0	0	0	0	0	0	0	0	0	0	0
503200	503200	0	1	12		2	1	5		0		0	0	0	0	0	0	0	0		0	1									0	0	1	0	0	0		0	0	0	0	0	0	0	0	0	0	0	0
503220	503220	1	0	58	0	2	1	10	1100	0		0	0	0	0	0	0	0	0								0		0		0	0	0	0	0	1	0	0	0	0	0	0	0	0	0	0	0	0	0
503220	503220	0	1	75		1	1	11		1	2	0	0	0	0	0	0	1	1	0	0	4			5	2					0	0	0	0	0	1		0	0	0	0	0	0	0	0	0	0	0	0
503220	503220	0	1	11		2	1	5				0	0	0	0	0	0	0													0	0	0	0	0	1		0	0	0	0	0	0	0	0	0	0	0	0
503220	503220	0	1	26		1	1	14		0		0	0	0	0	0	0	0	0												0	0	0	0	0	1		0	0	0	0	0	0	0	0	0	0	0	0
503220	503220	0	0	9	0	2	1	4				0	0	0	0	0	0	0													0	0	1	0	0	0		0	0	0	0	0	0	0	0	0	0	0	0
503220	503220	0	0	55	0	1	4	2		0		0	0	0	0	0	0	0	1	1											0	0	0	0	0	1		0	0	0	0	0	0	0	0	0	0	0	0
503230	503230	1	1	69		1	1	6	1100	0		0	0	0	0	0	0	0	0								0		0		1	0	0	0	0	0	0	0	0	0	0	0	0	0	0	0	0	0	0
503240	503240	1	0	65	0	3	1	2	2200	0		0	0	0	0	0	0	0	0								0		0		0	0	0	0	0	1	0	0	0	0	0	0	0	0	0	0	0	0	0
503240	503240	0	1	68		2	1	5		0		0	0	0	0	0	0	0	0												1	0	0	0	0	0		0	0	0	0	0	0	0	1	0	0	0	0
503250	503250	1	0	80	0	2	1	2	1100	0		0	0	0	0	0	0	0	0								0		0		0	0	0	0	0	1	0	0	0	0	0	0	0	0	0	0	0	0	0
503260	503260	1	0	45	0	3	1	5	1250	1	2	0	0	0	0	0	0	1	1	0	0	4			3	2	0		1	150	0	0	0	0	0	1	0	0	0	0	0	0	0	0	0	0	0	0	0
504020	504020	1	0	49	0	3	4	5	600	0		0	0	0	0	0	0	0	1	1							0		1	600	1	1	1	1	1	0	1	1	1	1	1	1	1	0	1	1	1	1	1
504020	504020	0	0	23	0	3	1	8		0		0	0	0	0	0	0	0	0												0	0	0	1	1	0		0	0	0	0	0	0	0	0	0	1	0	0
504020	504020	0	1	17		2	1	7		1	2	0	1	0	0	0	0	0	0		0	3			5	4					0	0	1	0	0	0		0	0	0	0	0	0	0	1	1	1	0	0
504020	504020	0	0	5	0	3	1	1				0	0	0	0	0	0	0													0	0	0	0	1	0		0	0	0	0	0	0	0	0	0	1	0	0
504020	504020	0	1	27		2	2	6		1	2	1	0	0	0	0	0	0	0												0	0	0	0	1	0		0	0	0	0	0	0	0	1	1	1	0	0
504050	504050	0	0	28	0	2	1	12		0		0	0	0	0	0	0	0	1	1											0	0	1	0	0	0		0	0	0	0	0	0	0	0	1	0	0	0
504050	504050	0	1	20		3	1	12		0		0	0	0	0	0	0	0	0												0	0	1	0	1	0		0	0	0	0	0	0	0	0	1	0	1	0
504050	504050	1	0	79	0	3	2	2	1100	0		0	0	0	0	0	0	0	0								0		0		0	0	0	0	0	1	0	0	0	0	0	0	0	0	1	1	1	1	0
504110	504110	1	1	54		2	1	7	800	1	2	0	0	0	0	0	0	1	0								0		1	150	0	0	0	0	1	0	1	1	0	1	1	1	1	0	1	1	0	0	0
504130	504130	1	1	36		2	1	12	0	0		0	0	0	0	0	0	0	0								0		1	150	0	0	0	0	1	0	1	0	0	0	0	1	0	0	1	0	0	0	0
504140	504140	1	0	67	0	3	2	6	970	0		0	0	0	0	0	0	0	0								0		1	600	1	0	0	0	0	0	0	0	0	0	0	0	0	0	0	1	1	1	0
504140	504140	0	1	66		2	2	6		1	2	0	0	1	0	0	0	0	1	0	1		5	1							0	0	0	0	0	0		0	0	0	0	0	0	0	0	0	0	0	0
504180	504180	1	0	20	0	2	1	12	1000	0		0	0	0	0	0	0	0	0								0		1	100	1	1	1	0	1	0	0	0	0	0	0	0	0	0	1	1	1	0	0
504220	504220	1	0	25	0	2	1	12	1000	0		0	0	0	0	0	0	0	0								1	140	1	1.2	0	0	1	0	0	0	0	0	0	0	0	0	0	0	0	0	1	0	0
504250	504250	1	0	44	0	3	1	12	400	1	2	0	0	0	0	0	0	1	0								1	130	1	375	1	1	1	1	1	0	1	1	1	1	0	1	1	0	1	1	1	1	1
504250	504250	0	0	18	0	3	1	11		0		0	0	0	0	0	0	0	0												1	1	1	0	1	0		0	0	0	0	0	0	0	1	1	1	1	1
504260	504260	1	0	42	0	3	1	10	466	1	2	0	0	0	0	0	0	0	1	1							0		1	150	0	0	0	0	0	0	1	0	0	0	0	0	0	0	0	0	0	0	0
504260	504260	0	1	23		3	1	9		0		0	0	0	0	0	0	0	0												0	0	0	1	0	0		0	0	0	0	0	0	0	1	1	1	0	0
504260	504260	0	1	25		2	1	7		1	2	0	0	0	0	0	0	1	0												0	1	0	1	1	0		0	0	0	0	0	0	0	1	1	1	1	1
504280	504280	1	1	72		3	2	5	2000	0		0	0	0	0	0	0	0	1	0	0	1			2	5	0		0		0	0	0	0	0	1	0	0	0	0	0	0	0	0	1	1	1	0	0
504280	504280		0	71								0	0	0	0	0	0	0													0	0	0	0	0	0		0	0	0	0	0	0	0	0	0	0	0	0
504310	504310	1	0	26	0	3	1	12	1300	1	2	0	0	0	0	0	0	1	1	1							0		1	600	1	1	1	1	0	0	1	1	1	1	0	1	1	0	1	1	1	0	1
505020	505020	1	0	47	0	3	5	3	0	0		0	0	0	0	0	0	0	0								1	82	1	375	0	0	0	0	1	1	0	0	0	0	0	0	0	0	0	0	0	1	1
505020	505020	0	0	25	0	2	1	12		1	1	0	0	0	0	0	0	1	1	0	0	4			5	2					0	0	0	1	0	0		0	0	0	0	0	0	0	1	0	0	0	0
505040	505040	1	0	46	0	2	1	9	400	0		0	0	0	0	0	0	0	0								1	400	0		0	0	1	0	0	0	1	0	0	0	0	0	0	1	0	0	0	0	0
505050	505050	1	0	19	0	2	1	11	0	0		0	0	0	0	0	0	0	1	1							0		0		0	0	0	0	0	1	0	0	0	0	0	0	0	0	0	0	0	0	0
505050	505050	0	0	18	0	1	1	10		0		0	0	0	0	0	0	0	1	0	0	4			4	4					0	0	1	0	0	0		0	0	0	0	0	0	0	0	0	0	1	0
505060	505060	1	1	59		3	5	9	500	1	2	0	0	1	0	0	0	0	1	1							1	500	0		1	0	0	0	0	0	0	0	0	0	0	0	0	0	0	0	0	1	1
505060	505060	0	1	10		2	1	2				0	0	0	0	0	0	0													0	0	0	0	0	1		0	0	0	0	0	0	0	0	0	0	1	1
505060	505060	0	1	20		1	1	5				0	0	0	0	0	0	0													0	0	0	0	0	0		0	0	0	0	0	0	0	0	0	0	0	0
505070	505070	1	1	36		2	2	2	1100	1	1	0	0	1	0	0	0	0	1	1							0		0		0	0	0	1	0	0	1	0	1	1	0	0	0	0	0	0	0	0	0
505070	505070	0	0	33	0	2	2	9		0		0	0	0	0	0	0	0	0												0	0	0	0	0	1		0	0	0	0	0	0	0	0	0	0	0	0
505080	505080	1	0	65	0	2	1	6	1100	0		0	0	0	0	0	0	0	0								0	171	0	375	0	0	0	0	0	1	0	1	0	0	0	0	0	1	1	0	0	1	1
505110	505110	0	0	22	0	1	3	8		0		0	0	0	0	0	0	0	0												1	0	0	0	0	0		0	0	0	0	0	0	0	1	0	0	1	1
505120	505120	1	0	67	0	2	5	2	1100	1	1	0	0	0	0	0	0	1	0								0		0		1	0	0	1	0	0	1	0	0	0	0	0	0	1	0	0	0	1	0
505140	505140	1	0	26	0	3	3	9	800	1	2	0	0	0	0	0	0	1	1	1							0		1	150	1	1	1	1	1	0	1	0	1	0	0	0	0	1	1	0	0	1	1
505140	505140	0	1	9		1	1	3				0	0	0	0	0	0	0													1	0	0	0	0	0		0	0	0	0	0	0	0	0	0	0	0	0
505180	505180	1	0	40	0	3	1	12	375	0		0	0	0	0	0	0	0	0								1	170	1	375	0	1	0	0	0	0	1	1	0	1	1	0	1	0	0	0	0	0	0
505180	505180	0	1	15		3	1	9		1	2	0	0	0	0	0	0	1	0					1							0	1	0	0	0	0		0	0	0	0	0	0	0	0	0	0	0	0
505180	505180	0	0	19	0	3	1	12		0		0	0	0	0	0	0	0	0												0	0	1	0	0	0		0	0	0	0	0	0	0	0	1	0	0	1
505190	505190	1	0	22	0	2	1	10	1100	0		0	0	0	0	0	0	0	1	1							0		1	250	1	1	1	1	1	0	1	1	0	0	0	0	0	0	0	0	0	0	0
505200	505200	0	0	10	0	1	1	6				0	0	0	0	0	0	0													0	1	0	0	0	1		0	0	0	0	0	0	0	0	0	0	0	0
505200	505200	1	0	33	0	3	3	10	1100	1	1	0	0	0	0	0	0	1	1	0	0	4			5	2	0		0		1	0	0	0	0	0	1	1	0	0	0	0	0	0	0	0	0	0	0
505230	505230	0	0	5	0	2	1	1				0	0	0	0	0	0	0													0	0	0	0	1	0		0	0	0	0	0	0	0	0	0	0	0	0
505230	505230	0	0	20	0	2	1	10		1	2	0	0	0	0	0	0	1	0												0	0	0	0	0	1		0	0	0	0	0	0	0	0	0	0	0	0
505230	505230	0	1	9		2	1	4				0	0	0	0	0	0	0													0	0	0	0	0	1		0	0	0	0	0	0	0	0	0	0	0	0
505280	505280	1	0	61	0	3	1	4	2000	0		0	0	0	0	0	0	0	1	0	0	4			5	2	0		0		1	0	1	1	0	0	0	0	0	0	0	0	0	0	0	0	0	0	1
505280	505280	0	1	60		2	1	4		1	2	0	0	0	0	0	0	1	0												0	0	0	0	0	1		0	0	0	0	0	0	0	0	0	0	0	0
505280	505280	0	0	15	0	3	1	9		0		0	0	0	0	0	0	0	0												0	0	1	0	0	0		0	0	0	0	0	0	0	0	0	0	0	0
505280	505280	0	0	22	0	2	1	12		1	2	0	0	0	0	0	0	1	1	0	0	4			2	4					1	1	1	1	0	0		0	0	0	0	0	0	0	1	1	1	1	1
505280	505280	0	0	12	0	2	1	6		0		0	0	0	0	0	0	0	0												0	0	1	0	0	0		0	0	0	0	0	0	0	0	0	0	0	0
505280	505280	0	0	42	0	2	1	12		1	1	0	0	0	0	0	0	1	0												0	1	0	1	0	0		0	0	0	0	0	0	0	1	1	1	0	0
505290	505290	0	0	37	0	4	1	14		1	2	0	0	0	0	0	0	1	1	1											0	1	0	0	0	1		0	0	0	0	0	0	0	0	0	0	0	0
505290	505290	0	1	15		3	1	10		0		0	0	0	0	0	0	0	0												1	1	0	0	0	0		0	0	0	0	0	0	0	0	0	0	0	0
506020	506020	1	1	52		3	1	5	0	1	2	0	0	0	0	0	0	1	1	1							0		0		0	0	0	0	0	1	0	0	0	0	0	0	0	0	0	1	0	0	0
506100	506100	1	1	48		2	1	2	0	0		0	0	0	0	0	0	0	0								0		0		0	0	0	0	0	1	1	1	0	0	1	0	1	0	0	0	0	0	0
506130	506130	1	0	17	0	2	1	11	1000	0		0	0	0	0	0	0	0	0								0		0		0	1	0	0	0	0	0	0	0	0	0	0	0	0	0	1	0	1	1
506150	506150	1	0	55	0	3	1	5	150	0		0	0	0	0	0	0	0	0								0		1	150	1	0	0	0	1	0	1	1	0	0	0	0	0	0	1	1	1	1	1
506160	506160	1	0	30	1	3	2	9	1200	1	2	0	0	0	0	0	0	1	0								1	215	1	300	0	1	1	0	0	0	0	0	0	0	0	0	0	0	1	1	1	0	1
506160	506160	0	0	12	0	3	1	6		1	2	0	1	0	0	0	0	0	0												0	1	1	0	1	0		0	0	0	0	0	0	0	1	1	1	1	0
506160	506160	0	1	7		2	1	3				0	0	0	0	0	0	0													0	1	1	0	0	0		0	0	0	0	0	0	0	1	1	1	0	0
506160	506160	0	1	36		3	2	7		0		0	0	0	0	0	0	0	1	1											0	0	1	1	0	0		0	0	0	0	0	0	0	1	1	1	1	1
506180	506180	0	0	30	0	2	2	12		1	2	0	1	0	0	0	0	0	1	0	0	4			2	4					0	1	1	1	0	0		0	0	0	0	0	0	0	1	1	1	1	1
506180	506180	0	1	11		2	1	6				0	0	0	0	0	0	0													0	0	1	0	0	0		0	0	0	0	0	0	0	1	1	1	1	1
506180	506180	0	1	34		2	2	8		1	1	0	0	0	0	0	0	1	1	0	0	4			5	4					0	1	1	0	0	0		0	0	0	0	0	0	0	1	0	1	1	1
506200	506200	1	0	59	0	2	1	5	150	1	2	0	0	0	0	0	0	1	1	0	0	1			1	2	0		1	150	0	0	0	1	0	0	0	0	0	0	0	0	0	0	1	1	1	1	1
506220	506220	1	0	42	0	3	2	10	700	0		0	0	0	0	0	0	0	1	1							0		1	375	1	1	1	1	1	0	0	0	0	0	0	0	0	0	1	1	1	1	1
506220	506220	0	1	7		3	1	2				0	0	0	0	0	0	0													1	1	1	0	0	0		0	0	0	0	0	0	0	0	0	0	0	0
506220	506220	0	1	60		3	2	5		1	1	1	0	0	0	0	0	0	1	0	0	4			5	2					1	0	0	0	0	0		0	0	0	0	0	0	0	1	1	1	0	0
506240	506240	1	0	55	0	3	2	3	1200	1	2	0	1	0	0	0	0	0	0								0		1	600	1	1	0	0	0	0	0	0	0	0	0	0	0	0	1	1	1	0	1
506240	506240	0	1	66		3	2	5		0		0	0	0	0	0	0	0	0												0	0	0	0	0	1		0	0	0	0	0	0	0	1	1	1	1	1
506240	506240	0	1	36		3	1	7		1	2	0	0	0	0	0	0	1	1	0	0	4			3	4					0	1	1	1	0	0		0	0	0	0	0	0	0	1	1	1	1	1
506250	506250	1	0	52	0	2	2	12	1100	0		0	0	0	0	0	0	0	0								1	150	1	600	0	1	1	0	1	1	1	1	0	0	0	1	1	0	1	1	1	1	1
507040	507040	0	0	48	0	3	2	8		0		0	0	0	0	0	0	0	1	1											0	0	0	1	0	0		0	0	0	0	0	0	0	1	1	0	0	0
507040	507040	0	0	24	0	3	1	12		1	2	0	0	0	0	0	0	1	1	0	0	2			3	2					1	1	0	0	0	0		0	0	0	0	0	0	0	1	0	0	0	0
507040	507040	0	0	12	0	3	1	6		0		0	0	0	0	0	0	0	0												0	0	1	0	0	0		0	0	0	0	0	0	0	0	0	0	0	0
507050	507050	0	0	16	0	3	1	9		0		0	0	0	0	0	0	0	0												0	0	0	0	0	0		0	0	0	0	0	0	0	0	0	0	0	0
507050	507050	1	0	47	0	3	1	10	1100	1	2	0	0	0	0	0	0	1	1	0	0	4			4	4	0		1	1200	0	0	0	0	0	1	0	0	0	0	0	0	0	0	1	0	0	0	0
507060	507060	1	0	68	0	1	4	3	600	0		0	0	0	0	0	0	0	0								0		0		1	0	0	0	0	0	0	0	0	0	0	0	0	0	0	0	0	0	0
507070	507070	0	0	67	0	1	4	2		0		0	0	0	0	0	0	0	0												0	0	0	0	0	1		0	0	0	0	0	0	0	0	0	0	0	0
507070	507070	1	1	35		3	2	6	1100	1	2	1	0	0	0	0	0	0	1	0	0	4			4	1	1	221	0		0	0	0	1	0	0	0	0	0	0	0	0	0	0	1	1	0	0	0
507070	507070	0	0	29	0	3	2	12		0		0	0	0	0	0	0	0	0												0	0	0	0	0	1		0	0	0	0	0	0	0	1	0	0	0	0
507080	507080	0	0	29	1	1	2	12		0		0	0	0	0	0	0	0	0												0	0	0	1	0	0		0	0	0	0	0	0	0	0	1	0	0	0
507090	507090	0	1	22		2	1	13		1	2	0	0	0	0	0	0	1	1	0	1		1	1							0	1	0	0	0	0		0	0	0	0	0	0	0	0	0	0	0	0
507100	507100	1	0	43	0	3	1	12	500	0		0	0	0	0	0	0	0	0								1	370	1	370	0	0	0	1	0	0	0	0	0	0	0	0	0	0	0	1	0	0	0
507100	507100	0	1	36		3	1	8		1	2	1	0	0	0	0	0	0	1	0	0	4			4	4					0	0	0	0	0	1		0	0	0	0	0	0	0	0	0	0	0	0
507100	507100	0	1	14		3	1	9		0		0	0	0	0	0	0	0	0												0	0	1	0	0	0		0	0	0	0	0	0	0	0	0	0	0	0
507110	507110	0	0	69	0	1	2	1		0		0	0	0	0	0	0	0	0												0	0	0	0	1	0		0	0	0	0	0	0	0	0	0	0	0	0
507110	507110	0	1	65		1	2	1		0		0	0	0	0	0	0	0	0												1	0	0	0	0	0		0	0	0	0	0	0	0	0	0	0	0	0
507130	507130	1	0	37	0	2	3	10	500	1	2	0	0	0	0	0	0	1	1	0	1		5	1			1	130	0		0	0	0	0	0	1	1	0	0	0	0	0	0	1	0	1	0	0	0
507150	507150	0	0	78	0	1	4	3		0		0	0	0	0	0	0	0	0												0	0	0	0	0	1		0	0	0	0	0	0	0	0	0	0	0	0
507160	507160	0	0	28	0	2	1	12		0		0	0	0	0	0	0	0	0												0	0	0	0	0	0		0	0	0	0	0	0	0	0	0	0	0	0
507170	507170	1	1	57		1	1	14	1100	1	1	0	0	0	0	0	0	1	1	0	0	4			4	1	0		0		0	0	0	1	0	0	0	0	0	0	0	0	0	0	0	0	0	0	0
507210	507210	1	1	54		2	2	7	2000	1	2	1	0	0	0	0	0	0	1	0	0	4			4	4	0		0		0	0	0	1	0	0	0	0	0	0	0	0	0	0	1	1	0	0	0
507220	507220	0	0	76	0	3	1	5		0		0	0	0	0	0	0	0	0												0	0	0	0	0	1		0	0	0	0	0	0	0	1	0	0	0	0
507220	507220	0	0	37	0	3	1	2		0		0	0	0	0	0	0	0	0												0	0	0	0	0	1		0	0	0	0	0	0	0	1	0	0	0	0
507230	507230	0	0	39	0	3	1	11		0		0	0	0	0	0	0	0	0												0	0	0	0	0	1		0	0	0	0	0	0	0	1	0	0	0	0
507230	507230	0	1	10		3	1	4				0	0	0	0	0	0	0													0	0	1	0	0	0		0	0	0	0	0	0	0	0	0	0	0	0
507230	507230	0	0	12	0	3	1	6		0		0	0	0	0	0	0	0	0												0	0	1	0	0	0		0	0	0	0	0	0	0	0	0	0	0	0
507240	507240	0	1	12		3	1	7		0		0	0	0	0	0	0	0	0												0	0	1	0	0	0		0	0	0	0	0	0	0	0	0	0	0	0
507240	507240	1	0	33	0	3	1	9	1000	0		0	0	0	0	0	0	0	1	1							1	170	1	370	0	0	0	0	0	1	0	0	0	0	0	0	0	0	1	0	0	0	0
507250	507250	0	0	21	0	3	1	12		0		0	0	0	0	0	0	0	1	1											0	0	0	0	0	1		0	0	0	0	0	0	0	0	1	0	1	0
507250	507250	0	0	49	0	4	2	7		0		0	0	0	0	0	0	0	1	1											0	1	0	0	0	0		0	0	0	0	0	0	0	0	1	0	1	0
507250	507250	0	1	5		3	1	1				0	0	0	0	0	0	0													1	1	0	0	0	0		0	0	0	0	0	0	0	0	0	0	0	0
507260	507260	1	0	26	0	2	1	12	0	0		0	0	0	0	0	0	0	0								0		0		1	1	1	1	1	0	1	0	0	1	1	0	0	0	0	1	1	0	0
507270	507270	0	0	65	0	1	1	5		0		0	0	0	0	0	0	0	0												0	0	0	0	0	1		0	0	0	0	0	0	0	0	0	0	0	0
507270	507270	1	1	59		3	1	3	1100	0		0	0	0	0	0	0	0	0								0		1	250	0	0	0	0	0	1	0	0	0	0	0	0	0	0	0	0	0	0	0
507280	507280	1	1	37		2	1	9	2200	1	2	1	0	0	0	0	0	0	1	0	0	4			4	2	0		1	600	0	0	0	0	0	1	0	0	0	0	0	0	0	0	1	0	0	0	0
507280	507280	0	1	8		2	1	2				0	0	0	0	0	0	0													0	0	1	0	0	0		0	0	0	0	0	0	0	0	0	0	0	0
507310	507310	0	0	12	0	2	1	5		0		0	0	0	0	0	0	0	1	1											1	1	0	0	0	0		0	0	0	0	0	0	0	0	0	0	0	0
507310	507310	0	0	16	0	2	1	9		0		0	0	0	0	0	0	0	0												0	0	0	0	0	1		0	0	0	0	0	0	0	0	0	0	0	0
507310	507310	1	0	50	0	3	5	3	0	0		0	0	0	0	0	0	0	1	1							1	300	1	302	0	1	0	0	0	0	0	0	0	0	0	0	0	0	0	0	0	0	0
507310	507310	0	1	17		3	1	9		1	2	0	0	0	0	0	0	1	1	1											0	0	0	0	0	1		0	0	0	0	0	0	0	0	0	0	0	0
507320	507320	1	0	41	0	2	5	2	150	1	2	0	0	0	0	0	0	1	0								1	110	0		1	0	0	0	0	0	0	0	0	0	0	0	0	0	0	0	0	0	0
507330	507330	0	0	18	0	2	3	9		0		0	0	0	0	0	0	0	1	1											1	1	1	1	1	0		0	0	0	0	0	0	0	0	0	0	0	0
507330	507330	1	0	66	0	3	2	2	600	0		0	0	0	0	0	0	0	0								0		0		0	0	0	0	0	1	0	0	0	0	0	0	0	0	0	1	0	0	0
507340	507340	0	0	34	0	2	3	12		0		0	0	0	0	0	0	0	1	1											1	1	1	1	1	0		0	0	0	0	0	0	0	0	0	0	0	0
507340	507340	0	1	9		1	1	4				0	0	0	0	0	0	0													1	1	1	0	0	0		0	0	0	0	0	0	0	0	0	0	0	0
507340	507340	1	1	46		3	2	12	3000	1	1	0	0	0	0	0	0	1	1	0	1		4	0			0		0		0	0	0	0	0	1	0	0	0	0	0	0	0	0	0	0	0	0	0
507360	507360	0	0	14	0	2	1	8		0		0	0	0	0	0	0	0	0												0	0	1	0	0	0		0	0	0	0	0	0	0	0	0	0	0	0
507360	507360	1	0	64	0	3	2	5	800	0		0	0	0	0	0	0	0	0								0		0		0	0	0	0	0	1	0	0	0	0	0	0	0	0	1	0	0	0	0
507360	507360	0	1	66		1	2	6		0		0	0	0	0	0	0	0	0												0	0	0	0	0	1		0	0	0	0	0	0	0	1	0	0	0	0
507380	507380	1	1	39		3	1	11	2300	1	1	0	0	0	0	0	0	1	1	0	1		4	0			0		0		0	0	0	0	0	1	0	0	0	0	0	0	0	0	1	0	0	0	1
507380	507380	0	0	42	0	2	2	6		1	1	0	0	0	0	0	0	1	1	0	0	4			4	2					0	0	0	0	0	1		0	0	0	0	0	0	0	0	0	0	0	0
507380	507380	0	0	8	0	2	1	4				0	0	0	0	0	0	0													0	0	0	0	0	1		0	0	0	0	0	0	0	0	0	0	0	0
507380	507380	0	0	20	0	3	1	12		0		0	0	0	0	0	0	0	0												0	0	0	0	0	1		0	0	0	0	0	0	0	0	0	0	0	0
507400	507400	1	0	28	0	2	2	12	1200	0		0	0	0	0	0	0	0	0								1	302	1	1200	0	0	0	0	0	1	0	0	0	0	0	0	0	0	1	0	0	0	0
507400	507400	0	1	30		1	2	12		1	2	1	0	0	0	0	0	0	0												0	0	0	1	0	0		0	0	0	0	0	0	0	1	0	0	0	0
507410	507410	1	1	81		2	4	0	1100	0		0	0	0	0	0	0	0	0								0		0		0	0	0	0	1	0	0	0	0	0	0	0	0	0	0	0	0	1	1
507430	507430	1	0	30	0	2	4	11	295	0		0	0	0	0	0	0	0	0								1	295	0		0	0	0	0	0	1	0	0	0	0	0	0	0	0	1	0	0	0	0
507430	507430	0	0	8	0	3	1	2				0	0	0	0	0	0	0													0	0	1	0	0	0		0	0	0	0	0	0	0	0	0	0	0	0
507430	507430	0	0	11	0	3	1	5				0	0	0	0	0	0	0													0	0	1	0	0	0		0	0	0	0	0	0	0	0	0	0	0	0
507440	507440	1	0	32	0	3	1	12	1100	1	2	0	0	0	0	0	0	1	1	0	0	4			4	4	0		1	300	0	0	0	1	0	0	0	0	0	0	0	0	0	0	1	1	0	0	0
507440	507440	0	0	26	0	3	1	12		1	1	0	0	0	0	0	0	1	1	0	0	4			5	2					0	0	0	0	0	1		0	0	0	0	0	0	0	1	0	0	0	0
507510	507510	1	0	62	0	3	4	0	1100	0		0	0	0	0	0	0	0	0								0		0		1	0	0	0	0	0	0	0	0	0	0	0	0	0	0	0	0	0	0
508030	508030	1	0	49	0	2	5	11	1600	1	2	0	0	0	0	0	0	1	1	0	1		1	0			0		0		0	0	0	0	0	1	0	0	0	0	0	0	0	0	0	0	0	0	0
508040	508040	0	1	15		3	1	11		0		0	0	0	0	0	0	0	0												0	0	1	0	0	0		0	0	0	0	0	0	0	0	0	0	0	0
508040	508040	0	0	21	0	4	3	12		1	2	0	0	0	0	0	0	1	0												1	1	1	1	1	0		0	0	0	0	0	0	0	0	0	0	0	0
508060	508060	0	0	45	0	2	3	6		0		0	0	0	0	0	0	0	1	1											0	0	0	0	0	1		0	0	0	0	0	0	0	0	0	0	0	0
508060	508060	0	1	18		2	1	12		1	2	0	0	0	0	0	0	1	0												1	1	0	1	1	0		0	0	0	0	0	0	0	0	0	0	0	0
508060	508060	0	1	48		2	3	11		1	1	1	0	0	0	0	0	0	1	0	1		1	1							0	0	0	0	0	1		0	0	0	0	0	0	0	0	0	0	0	0
508080	508080	1	1	69		3	2	1	1212	1	1	0	0	0	0	0	0	1	1	0	0	4			5	4	0		0		0	0	0	0	1	0	0	0	0	0	0	0	0	0	0	0	1	0	0
508080	508080	0	1	36		2	1	12		0		0	0	0	0	0	0	0	0												1	0	0	0	0	0		0	0	0	0	0	0	0	1	1	1	1	1
508090	508090	1	1	61		2	2	3	1500	1	2	1	0	0	0	0	0	0	1	0	0	4			4	4	0		0		0	0	0	0	0	1	0	0	0	0	0	0	0	0	0	0	0	0	0
508090	508090	0	0	56	0	2	2	12		1	1	0	0	0	0	0	0	1	1	0	0	4			3	2					0	0	0	0	0	1		0	0	0	0	0	0	0	0	0	0	0	0
508090	508090	0	1	39		2	1	12		1	1	0	0	0	0	0	0	1	1	0	0	4			4	2					0	0	0	0	0	1		0	0	0	0	0	0	0	0	0	0	0	0
508100	508100	0	1	24		2	1	12		0		0	0	0	0	0	0	0	1	1											0	0	0	1	0	0		0	0	0	0	0	0	0	1	0	1	0	0
508100	508100	1	0	41	0	2	1	11	1100	1	1	0	0	0	0	0	0	1	1	0	0	4			5	2	0		0		1	1	1	1	1	0	1	1	0	0	0	0	0	1	0	0	0	0	0
508130	508130	1	1	60		3	1	3	1100	0		0	0	0	0	0	0	0	0								0		0		0	0	0	0	0	1	0	0	0	0	0	0	0	0	0	0	0	0	0
508180	508180	1	1	64		2	1	2	150	1	2	0	0	0	0	0	0	1	1	1							1	89	1	150	0	0	0	0	0	1	0	0	0	0	0	0	0	0	0	0	0	0	0
508200	508200	0	0	60	0	2	2	9		1	2	0	0	0	0	0	0	1	0												0	0	0	0	0	1		0	0	0	0	0	0	0	0	0	0	0	0
508200	508200	1	1	65		2	2	14	500	0		0	0	0	0	0	0	0	0								0		0		0	0	0	0	0	1	0	0	0	0	0	0	0	0	0	0	0	0	0
508210	508210	0	0	25	0	1	2	12		0		0	0	0	0	0	0	0	0												0	0	0	0	0	1		0	0	0	0	0	0	0	0	0	0	0	0
508210	508210	1	0	60	0	1	1	12	4900	1	1	0	0	0	0	0	0	1	1	0	1		4	1			0		0		1	1	0	0	0	0	0	0	0	0	0	0	0	0	0	0	0	0	0
508210	508210	0	1	36		1	2	12		1	2	0	0	0	0	0	0	1	0												1	0	0	0	0	0		0	0	0	0	0	0	0	0	0	0	0	0
508210	508210	0	0	14	0	2	1	10		0		0	0	0	0	0	0	0	0												0	0	1	0	0	0		0	0	0	0	0	0	0	0	0	0	0	0
508220	508220	1	0	61	0	3	2	12	1100	0		0	0	0	0	0	0	0	0								0		0		0	0	0	0	0	1	0	0	0	0	0	0	0	0	0	0	0	0	0
508220	508220	0	1	27		2	1	12		1	1	0	0	0	0	0	0	1	1	0	0	4			3	6					0	0	0	0	0	1		0	0	0	0	0	0	0	0	0	0	0	0
508220	508220	0	1	62		1	2	11		0		0	0	0	0	0	0	0	0												0	0	0	0	0	1		0	0	0	0	0	0	0	0	0	0	0	0
508350	508350	1	1	36		2	1	11	0	0		0	0	0	0	0	0	0	1	1							0		0		1	0	0	1	0	0	1	0	0	0	0	0	0	1	0	0	0	0	0
508360	508360	1	1	40		2	1	11	2000	1	2	1	0	0	0	0	0	0	1	0	0	4			5	2	0		1	150	1	1	0	1	1	0	1	1	0	0	0	0	0	0	0	1	0	0	0
508390	508390	0	0	29	0	2	3	10		1	2	0	0	0	0	0	0	1	0												1	1	1	1	1	0		0	0	0	0	0	0	0	1	0	0	0	0
508390	508390	0	0	9	0	2	1	3				0	0	0	0	0	0	0													0	1	0	0	0	1		0	0	0	0	0	0	0	1	0	0	0	0
508420	508420	1	1	46		3	5	12	1800	1	1	0	0	0	0	0	0	1	1	0	0	4			4	1	0		0		0	0	0	0	0	1	0	0	0	0	0	0	0	0	0	0	0	0	0
508490	508490	0	1	67		2	4	5		0		0	0	0	0	0	0	0	0												1	0	0	0	1	0		0	0	0	0	0	0	0	1	1	1	0	1
508490	508490	0	1	60		3	1	5		0		0	0	0	0	0	0	0	0												1	1	1	0	0	0		0	0	0	0	0	0	0	1	1	0	1	0
508490	508490	0	1	5		3	1	0				0	0	0	0	0	0	0													0	0	0	0	0	1		0	0	0	0	0	0	0	0	0	0	1	0
508490	508490	0	1	5		3	1	1				0	0	0	0	0	0	0													0	0	0	0	0	1		0	0	0	0	0	0	0	1	0	0	1	0
508490	508490	1	0	47	0	2	1	6	609	0		0	0	0	0	0	0	0	0								0		1	600	1	1	1	0	1	0	0	0	0	0	0	0	0	0	1	0	0	1	0
509040	509040	1	0	77	0	3	1	5	1100	0		0	0	0	0	0	0	0	0								0		1	600	0	1	0	0	0	0	0	0	0	0	0	0	0	0	0	0	0	0	0
509040	509040	0	1	36		3	1	12		0		0	0	0	0	0	0	0	0												0	0	0	1	0	0		0	0	0	0	0	0	0	1	1	0	0	0
509050	509050	1	0	19	1	2	1	10	0	0		0	0	0	0	0	0	0	0								0		0		1	0	0	0	0	0	0	0	0	0	0	0	0	0	1	0	0	0	0
509070	509070	1	0	33	0	3	1	7	600	0		0	0	0	0	0	0	0	0								1	212	1	1200	1	0	0	0	0	0	0	0	0	0	0	0	0	0	0	0	0	0	0
509070	509070	0	0	8	0	1	1	4				0	0	0	0	0	0	0													0	0	0	0	1	0		0	0	0	0	0	0	0	0	0	0	1	0
509070	509070	0	0	17	0	2	1	11		1	2	0	0	0	0	0	0	1	0												0	1	0	0	0	0		0	0	0	0	0	0	0	0	1	0	0	0
509130	509130	1	1	54		3	2	2	1100	1	1	1	0	0	0	0	0	0	0								0		0		1	1	0	0	0	0	1	1	1	0	0	0	0	0	1	1	0	1	1
509180	509180	1	1	78		3	5	0	1100	0		0	0	0	0	0	0	0	0								0		0		1	1	0	0	0	0	0	0	0	0	0	0	0	0	1	0	1	0	0
509280	509280	1	1	81		3	5	6	1100	0		0	0	0	0	0	0	0	0								0		0		1	1	0	0	1	0	1	1	1	0	0	0	0	0	1	1	1	1	1
509280	509280	0	0	70	0	1	1	0		0		0	0	0	0	0	0	0	0												1	1	0	0	1	0		0	0	0	0	0	0	0	1	1	0	1	0
509300	509300	1	0	67	0	2	3	6	1100	0		0	0	0	0	0	0	0	0								0		0		0	1	1	0	0	0	0	0	0	0	0	0	0	0	1	1	1	1	1
509300	509300	0	0	30	0	2	3	5		0		0	0	0	0	0	0	0	0												1	1	1	0	0	0		0	0	0	0	0	0	0	1	0	1	1	0
509300	509300	0	1	14		2	1	8		0		0	0	0	0	0	0	0	0												1	1	0	0	0	0		0	0	0	0	0	0	0	0	0	0	0	0
509300	509300	0	0	10	0	3	1	6				0	0	0	0	0	0	0													0	1	0	0	0	0		0	0	0	0	0	0	0	0	0	0	0	0
509300	509300	0	1	6		2	1	1				0	0	0	0	0	0	0													0	0	0	0	0	1		0	0	0	0	0	0	0	1	0	0	0	0
509300	509300	0	1	8		2	1	3				0	0	0	0	0	0	0													1	0	0	0	0	0		0	0	0	0	0	0	0	0	1	0	0	0
509300	509300	0	1	71		3	2	2		0		0	0	0	0	0	0	0	0												1	0	0	0	0	0		0	0	0	0	0	0	0	1	0	0	0	0
509310	509310	0	0	43	0	3	3	6		0		0	0	0	0	0	0	0	0												1	1	1	0	0	0		0	0	0	0	0	0	0	1	1	0	1	0
509310	509310	1	1	51		2	3	5	1100	1	1	0	0	0	0	0	0	1	1	0	0	4			5	2	0		0		1	1	1	0	0	0	1	1	1	0	0	0	0	0	1	1	1	1	0
509320	509320	1	0	22	0	3	1	11	130	0		0	0	0	0	0	0	0	0								1	130	1	600	0	0	1	0	0	0	0	0	0	0	0	0	0	0	1	1	1	1	1
509350	509350	1	1	33		3	3	11	800	1	2	1	0	0	0	0	0	0	0								0		0		0	0	0	1	0	0	1	1	1	0	0	0	0	0	1	1	1	0	0
509350	509350	0	0	34	1	3	3	10		1	2	0	0	0	0	0	0	1	0												1	0	0	0	0	0		0	0	0	0	0	0	0	1	1	1	0	0
509350	509350	0	0	6	0	1	1	0				0	0	0	0	0	0	0													1	1	0	0	0	0		0	0	0	0	0	0	0	0	1	1	0	0
509350	509350	0	1	9		3	1	1				0	0	0	0	0	0	0													0	1	0	0	0	1		0	0	0	0	0	0	0	1	0	0	1	0
509350	509350	0	0	15	0	3	1	7		0		0	0	0	0	0	0	0	0												0	1	0	0	0	0		0	0	0	0	0	0	0	1	0	0	0	0
509370	509370	1	1	58		2	1	5	500	1	2	0	0	1	0	0	0	0	1	0	1		5	1			0		1	600	1	0	0	0	1	0	0	0	0	0	0	0	0	0	1	1	0	1	1
509380	509380	0	0	35	0	2	3	11		1	2	0	0	0	0	0	0	1	1	0	1		5	1							1	1	0	0	0	0		0	0	0	0	0	0	0	1	1	0	0	0
509380	509380	1	1	39		3	3	12	1200	1	1	0	0	1	0	0	0	0	1	1							0		0		0	0	0	1	0	0	1	1	0	0	0	0	0	0	1	1	1	0	0
509380	509380	0	1	11		2	1	5				0	0	0	0	0	0	0													0	0	1	0	0	0		0	0	0	0	0	0	0	1	1	1	0	0
509380	509380	0	0	8	0	3	1	1				0	0	0	0	0	0	0													0	0	0	0	0	1		0	0	0	0	0	0	0	0	1	0	0	0
509380	509380	0	0	5	0	2	1	0				0	0	0	0	0	0	0													0	0	0	0	0	1		0	0	0	0	0	0	0	0	0	0	0	0
509440	509440	1	0	38	0	2	1	6	300	0		0	0	0	0	0	0	0	0								1	150	0		1	0	1	0	1	0	1	1	0	1	0	0	0	0	1	1	1	0	1
509440	509440	0	0	22	0	2	1	12		0		0	0	0	0	0	0	0	0												1	0	0	0	0	0		0	0	0	0	0	0	0	1	0	0	0	0
509440	509440	0	0	29	0	2	1	12		1	2	0	1	0	0	0	0	0	1	0	0	4			5	2					0	0	0	0	1	0		0	0	0	0	0	0	0	0	0	0	0	0
509440	509440	0	0	9	0	2	1	4				0	0	0	0	0	0	0													1	0	0	0	0	0		0	0	0	0	0	0	0	0	0	1	0	0
509460	509460	1	1	47		3	5	5	700	1	2	0	0	0	0	0	0	1	1	0	1		5	1			0		1	600	0	0	0	1	1	0	1	1	1	0	0	0	0	0	1	1	1	1	1
509480	509480	1	0	26	0	2	1	12	130	0		0	0	0	0	0	0	0	0								1	130	1	1200	1	1	1	0	0	0	0	0	0	0	0	0	0	0	1	1	1	1	1
509500	509500	0	0	26	0	3	1	9		0		0	0	0	0	0	0	0	0												1	0	1	0	0	0		0	0	0	0	0	0	0	1	1	1	0	0
509530	509530	0	0	47	0	1	1	12		0		0	0	0	0	0	0	0	0												1	1	0	0	0	0		0	0	0	0	0	0	0	0	1	0	1	0
509530	509530	0	1	10		3	1	6				0	0	0	0	0	0	0													0	0	0	0	1	0		0	0	0	0	0	0	0	1	1	1	1	1
509560	509560	0	0	45	0	2	1	10		0		0	0	0	0	0	0	0	0												1	1	0	0	0	0		0	0	0	0	0	0	0	1	1	1	0	0
509560	509560	0	1	14		2	1	8		1	2	1	0	0	0	0	0	0	0												1	1	1	1	1	0		0	0	0	0	0	0	0	1	0	0	0	0
509580	509580	0	0	18	0	2	1	12		1	2	0	0	0	0	0	0	1	1	0	0	4			5	2					0	1	0	0	0	0		0	0	0	0	0	0	0	0	0	0	0	0
509610	509610	1	0	50	0	2	1	10	1100	1	1	0	0	0	0	0	0	1	1	0	0	4			5	2	0		1	600	0	1	0	0	0	0	0	0	0	0	0	0	0	0	0	0	0	0	0
509610	509610	0	1	32		3	1	4		0		0	0	0	0	0	0	0	0												0	0	0	0	0	1		0	0	0	0	0	0	0	0	1	0	0	0
510020	510020	1	0	23	0	2	1	10	300	0		0	0	0	0	0	0	0	0								1	171	1	150	1	1	1	0	0	0	1	0	1	0	0	1	1	1	1	1	1	1	1
510030	510030	1	0	51	0	3	1	4	150	0		0	0	0	0	0	0	0	0								1	89	1	150	1	1	0	0	1	0	1	1	0	0	1	1	1	0	1	1	1	1	1
510040	510040	1	0	37	0	2	1	10	1100	1	1	0	0	0	0	0	0	1	1	0	0	2			5	2	0		0		1	0	1	1	0	0	1	1	1	1	1	1	1	0	1	0	1	0	1
510040	510040	0	1	8		3	1	4				0	0	0	0	0	0	0													1	1	1	0	0	0		0	0	0	0	0	0	0	1	0	0	1	0
510050	510050	1	0	19	0	3	1	12	150	0		0	0	0	0	0	0	0	0								0		0		0	0	1	1	0	0		0	0	0	0	0	0	0	1	1	1	1	1
510050	510050	0	1	23		3	1	12		0		0	0	0	0	0	0	0	1	1											1	1	1	1	0	0		0	0	0	0	0	0	0	1	1	1	0	0
510060	510060	1	0	35	0	2	1	13	2000	1	1	0	0	0	0	0	0	1	0								0		1	600	0	0	0	0	0	1	1	1	0	0	0	1	0	0	0	0	0	1	0
510060	510060	0	1	10		2	1	5				0	0	0	0	0	0	0													0	1	1	0	0	0		0	0	0	0	0	0	0	1	1	0	0	0
510060	510060	0	0	68	0	2	1	3		1	2	0	0	0	0	0	0	1	1	0	0	4			1	2					0	0	1	1	1	0		0	0	0	0	0	0	0	1	1	0	0	1
510060	510060	0	1	44		2	1	11		0		0	0	0	0	0	0	0	1	1											0	1	1	1	0	0		0	0	0	0	0	0	0	1	1	0	0	1
510090	510090	1	1	56		3	1	4	350	1	2	0	0	0	0	0	0	1	0								0		1	600	1	1	0	1	0	0	1	0	0	0	1	0	0	0	1	1	1	0	1
510110	510110	1	0	29	0	2	1	13	1000	0		0	0	0	0	0	0	0	1	1							0		0		1	1	0	1	0	0		0	0	0	0	0	0	0	1	1	0	0	0
510150	510150	1	0	52	0	2	2	7	250	1	2	0	0	0	0	0	0	1	1	0	0	4			1	2	1	89	1	600	0	0	0	1	0	0	1	1	0	0	0	1	0	0	1	1	0	0	0
510160	510160	1	0	42	0	3	2	9	1000	0		0	0	0	0	0	0	0	0								0		1	150	1	1	0	0	1	0		0	0	0	0	0	0	0	1	1	1	0	1
510190	510190	1	1	66		3	1	6	1500	0		0	0	0	0	0	0	0	0								1	200	1	300	0	0	1	0	0	0	1	0	0	0	0	1	0	0	1	1	1	1	1
510190	510190	0	1	16		3	1	6		0		0	0	0	0	0	0	0	0												1	1	1	0	0	0		0	0	0	0	0	0	0	1	0	0	0	0
510190	510190	0	0	58	0	3	1	6		1	2	0	0	0	0	0	0	1	0												0	1	1	0	0	0		0	0	0	0	0	0	0	1	1	1	0	0
510200	510200	1	0	26	0	2	1	12	1200	1	1	0	0	0	0	0	0	1	1	1							0		1	600	1	1	1	1	0	0	0	0	0	0	0	0	0	0	1	1	1	0	0
510230	510230	1	0	49	0	1	1	5	1000	0		0	0	0	0	0	0	0	0								1	135	1	375	1	0	1	0	0	0	1	1	0	0	0	0	0	0	1	1	1	1	1
510230	510230	0	0	9	0	2	1	3				0	0	0	0	0	0	0													1	1	0	0	0	0		0	0	0	0	0	0	0	1	1	1	1	1
510250	510250	1	1	20		2	1	12	1000	0		0	0	0	0	0	0	0	0								0		0		0	0	0	0	0	1	1	1	0	0	0	0	0	0	0	0	0	0	0
510290	510290	1	0	66	0	2	2	12	1200	0		0	0	0	0	0	0	0	1	0	0	4			2	2	0		0		1	1	0	0	0	0	0	0	0	0	0	0	0	0	1	1	1	1	1
510290	510290	0	1	44		1	1	14		1	2	0	0	0	0	0	0	1	1	0	1		5	1							1	0	0	1	1	0		0	0	0	0	0	0	0	0	1	0	0	0
510300	510300	1	0	34	0	2	1	9	2000	1	1	0	0	0	0	0	0	1	1	0	0	2			2	3	1	209	1	100	0	1	1	0	0	0	1	0	0	1	0	0	0	0	1	1	1	1	1
510300	510300	0	0	14	0	2	1	9		0		0	0	0	0	0	0	0	0												0	0	1	0	0	0		0	0	0	0	0	0	0	1	1	1	1	1
510300	510300	0	1	10		2	1	5				0	0	0	0	0	0	0													1	1	1	0	0	0		0	0	0	0	0	0	0	1	1	1	1	1
510330	510330	0	0	20	1	2	1	9		0		0	0	0	0	0	0	0	1	1											0	0	1	0	0	0		0	0	0	0	0	0	0	1	1	1	0	0
510330	510330	0	0	28	0	2	1	12		0		0	0	0	0	0	0	0	1	1											0	1	1	1	0	0		0	0	0	0	0	0	0	1	1	1	1	1
510330	510330	0	1	25		3	1	10		1	2	1	0	0	0	0	0	0	1	0	0	4			5	3					0	0	1	0	0	0		0	0	0	0	0	0	0	1	1	1	0	0
510330	510330	1	0	65	0	3	1	6	1000	1	2	0	0	0	0	0	0	1	0								1	400	1	250	1	0	1	1	0	0	1	1	0	0	0	0	0	0	1	1	1	0	1
510350	510350	1	0	45	0	1	2	12	500	1	2	0	0	0	0	0	0	1	1	0	0	4			5	4	0		1	300	0	1	1	1	0	0	1	1	0	1	0	1	1	0	1	1	1	1	1
510370	510370	1	0	26	0	2	1	12	1200	0		0	0	0	0	0	0	0	0								1	130	1	150	0	1	1	0	0	0	1	1	1	1	0	1	1	0	1	1	1	0	0
510370	510370	0	0	11	0	3	1	5				0	0	0	0	0	0	0													1	1	1	0	0	0		0	0	0	0	0	0	0	1	1	0	0	0
510370	510370	0	0	10	0	3	1	4				0	0	0	0	0	0	0													0	0	1	0	0	0		0	0	0	0	0	0	0	1	1	1	0	0
510380	510380	1	0	48	0	2	1	12	1100	1	2	0	0	0	0	0	0	1	0								0		1	250	1	1	0	1	0	0	1	1	0	1	1	1	1	0	1	1	1	0	1
510380	510380	0	1	32		2	1	0		0		0	0	0	0	0	0	0	0												0	0	0	0	0	0		0	0	0	0	0	0	0	0	0	0	0	0
510430	510430	1	0	34	0	2	1	12	400	1	2	0	0	0	0	0	0	1	1	1							1	198	1	300	1	1	1	1	1	0	1	1	0	0	1	1	1	0	1	1	1	1	1
510430	510430	0	0	9	0	3	1	3				0	0	0	0	0	0	0													1	1	1	0	0	0		0	0	0	0	0	0	0	1	1	1	0	0
510470	510470	1	1	45		3	1	2	300	0		0	0	0	0	0	0	0	0								0		1	150	0	0	0	0	0	1	0	0	0	0	0	0	0	0	1	1	1	0	1
511020	511020	1	0	21	0	2	1	12	150	1	2	0	0	0	0	0	0	1	1	0	0	4			5	2	0		1	600	1	0	1	0	0	0	1	1	0	0	0	0	0	0	1	0	1	1	0
511040	511040	1	0	53	0	2	3	10	400	0		0	0	0	0	0	0	0	1	1							0		0		1	1	0	1	1	0	1	0	0	0	0	0	1	0	0	1	0	0	0
511060	511060	1	0	52	0	2	1	5	1290	0		0	0	0	0	0	0	0	1								0		1	600	1	1	1	1	1	0	1	1	0	0	0	0	0	0	1	0	1	0	0
511060	511060	0	0	80	0	3	1	3		0		0	0	0	0	0	0	0	0												1	0	1	0	0	0		0	0	0	0	0	0	0	0	0	0	0	0
511070	511070	1	1	34		2	1	9	1400	1	1	0	0	0	0	0	0	0	1	1							0		0		0	1	0	1	1	0	1	1	1	0	0	0	0	0	0	0	1	0	1
511070	511070	0	1	10		3	1	6				0	0	0	0	0	0	0													0	0	1	0	0	0		0	0	0	0	0	0	0	0	0	0	0	0
511090	511090	1	0	50	0	4	5	4	400	1	2	0	0	0	0	0	0	1	1	1							0		1	400	1	1	0	0	0	0	1	1	0	0	0	0	0	0	0	0	0	0	0
511090	511090	0	1	13		3	1	4		0		0	0	0	0	0	0	0	0												0	0	0	0	0	1		0	0	0	0	0	0	0	0	0	0	0	0
511100	511100	1	1	52		2	1	10	1600	1	2	0	0	0	0	0	0	1	1	0	0	4			5	1	0		0		1	0	1	0	0	0	1	1	0	0	0	0	0	0	1	0	0	0	0
511110	511110	1	0	58	0	3	1	6	1500	0		0	0	0	0	0	0	0	0								0		0		0	0	0	0	1	1	1	1	1	0	0	0	0	0	1	0	1	0	0
511110	511110	0	1	31		3	1	10		0		0	0	0	0	0	0	0	0												0	1	0	1	0	0		0	0	0	0	0	0	0	0	1	0	1	0
511110	511110	0	1	7		3	1	3				0	0	0	0	0	0	0													0	0	0	0	0	1		0	0	0	0	0	0	0	1	0	0	0	1
511190	511190	1	0	52	0	2	3	2	200	0		0	0	0	0	0	0	0	0								1	200	0		0	0	0	0	0	1	1	1	0	0	0	0	0	0	0	0	0	0	0
511190	511190	0	1	64		2	3	6		1	2	0	0	0	0	0	0	1	1	0	1		5	1							0	1	0	0	0	0		0	0	0	0	0	0	0	0	0	0	0	1
511210	511210	1	1	48		2	2	6	400	1	2	0	0	1	0	0	0	0	1	0	0	4			5	4	0		1	600	0	1	0	1	0	0	1	1	0	0	0	0	0	0	0	0	0	0	1
511220	511220	1	0	29	0	3	1	12	150	0		0	0	0	0	0	0	0	1	1							1	150	0		1	1	1	1	1	0	0	0	0	0	0	0	0	0	0	0	0	0	0
511230	511230	1	0	20	0	3	1	11	150	0		0	0	0	0	0	0	0	0								0		0		1	1	0	1	1	0	0	0	0	0	0	0	0	0	0	0	0	0	0
511230	511230		0	17								0	0	0	0	0	0	0													0	0	0	0	0	0		0	0	0	0	0	0	0	0	0	0	0	0
511230	511230	0	0	39	0	2	1	4		1	2	0	0	0	0	0	0	1	1	0	1		5	1							1	1	0	1	0	0		0	0	0	0	0	0	0	0	1	0	0	1
511250	511250	1	1	50		3	1	1	1100	1	2	0	0	0	0	0	0	1	0								0		1	600	1	1	0	0	0	0	1	1	1	0	0	0	0	0	1	0	0	1	0
511270	511270	1	0	45	0	2	1	12	1100	1	1	0	0	0	0	0	0	1	1	0	0	4			5	2	0		0		1	1	0	0	0	0	0	0	0	0	0	0	0	0	0	0	0	0	0
511270	511270	0	0	19	0	2	1	12		0		0	0	0	0	0	0	0	1	1											0	0	0	1	1	0		0	0	0	0	0	0	0	1	1	1	1	1
511290	511290	1	1	66		3	1	0	1200	0		0	0	0	0	0	0	0	0								0		0		1	0	0	1	0	0	0	0	0	0	0	0	0	0	0	0	1	0	1
511310	511310	1	0	65	0	3	1	0	1100	0		0	0	0	0	0	0	0	1	1							0		0		0	0	0	0	0	1	0	0	0	0	0	0	0	0	0	0	0	0	0
511340	511340	1	1	44		2	1	12	1500	1	1	0	0	0	0	0	0	1	1	0	0	4			5	2	0		0		0	1	0	1	0	0	0	0	0	0	0	0	0	0	1	1	0	0	1
511360	511360	0	0	11	0	3	1	7				0	0	0	0	0	0	0													1	0	0	1	0	0		0	0	0	0	0	0	0	0	0	0	0	1
511360	511360	1	0	14	0	3	1	9	1200	0		0	0	0	0	0	0	0	0								0		0		1	0	1	0	0	0	1	1	0	0	0	0	0	0	1	0	0	0	0
511370	511370	1	0	23	0	2	1	12	1600	0		0	0	0	0	0	0	0	0								0		0		1	0	1	0	0	0	1	1	0	1	0	0	0	0	1	0	0	0	1
511370	511370	0	1	50		3	2	12		1	1	0	0	0	0	0	0	1	1	0	0	4			5	2					1	0	0	1	0	0		0	0	0	0	0	0	0	0	0	0	0	0
511410	511410	0	1	12		2	1	7		0		0	0	0	0	0	0	0	0												0	0	1	0	0	0		0	0	0	0	0	0	0	0	0	1	0	1
511410	511410	1	0	27	0	1	1	12	450	1	2	0	0	0	0	0	0	1	1	1							0		1	600	1	0	0	0	0	0	1	1	1	0	0	0	0	0	0	1	0	1	0
511410	511410	0	1	9		1	1	5				0	0	0	0	0	0	0													0	1	0	0	0	0		0	0	0	0	0	0	0	1	0	0	0	0
511420	511420	0	1	22		3	1	0		0		0	0	0	0	0	0	0	0												0	0	0	0	1	0		0	0	0	0	0	0	0	0	0	0	0	0
511420	511420	0	1	12		3	1	7		0		0	0	0	0	0	0	0	0												1	0	1	0	0	0		0	0	0	0	0	0	0	1	0	0	0	0
511420	511420	1	0	39	0	3	1	6	900	1	2	0	0	0	0	0	0	1	1	0	0	4			5	4	1	400	1	600	1	1	1	1	1	0	1	1	1	1	0	0	0	0	1	1	0	0	0
511440	511440	1	1	37		2	3	12	2000	1	1	0	0	0	0	0	0	1	1	0	0	4			3	6	0		0		0	0	0	0	0	1	0	0	0	0	0	0	0	0	0	0	0	0	0
511440	511440	0	0	28	0	2	3	12		1	1	0	0	0	0	0	0	1	1	1											1	0	0	0	0	0		0	0	0	0	0	0	0	1	0	0	0	0
511460	511460	0	0	18	0	3	1	11		1	2	0	0	0	0	0	0	1	1	0	0	4			3	2					0	0	0	0	0	1		0	0	0	0	0	0	0	0	0	0	0	0
511470	511470	1	0	62	0	2	1	5	500	1	1	0	0	0	0	0	0	1	1	1							0		0		1	0	0	1	0	0	1	1	1	1	0	0	0	0	1	0	1	0	0
511470	511470	0	0	8	0	3	1	3				0	0	0	0	0	0	0													0	0	1	0	0	0		0	0	0	0	0	0	0	1	0	0	0	1
511500	511500	1	0	11	0	2	1	4	500			0	0	0	0	0	0	0									0		0		0	0	1	0	1	0	1	1	0	0	0	0	0	0	1	0	0	0	0
511520	511520	1	1	29		2	2	12	500	1	2	0	0	0	0	0	0	1	0								0		1	600	1	1	1	1	1	0	1	1	0	0	0	0	0	0	1	1	0	0	0
511520	511520	0	0	20	0	3	2	12		0		0	0	0	0	0	0	0	0												0	0	0	0	0	1		0	0	0	0	0	0	0	0	0	0	0	0
511550	511550	0	0	42	0	2	1	11		0		0	0	0	0	0	0	0	0												1	0	0	0	0	0		0	0	0	0	0	0	0	1	1	0	0	0
511570	511570	0	0	17	0	2	1	10		0		0	0	0	0	0	0	0	0												0	0	0	0	0	1		0	0	0	0	0	0	0	0	0	0	0	0
511570	511570	0	1			2	1	9		0		0	0	0	0	0	0	0	0												0	0	1	0	0	0		0	0	0	0	0	0	0	0	0	0	0	0
511570	511570	1	0	41	0	2	2	14	1299	0		0	0	0	0	0	0	0	0								0		1	1200	1	1	1	0	1	0	1	1	1	1	1	1	1	0	1	1	1	1	1
511570	511570	0	0	23	0	2	1	12		1	2	0	0	0	0	0	0	1	0												1	1	0	0	0	0		0	0	0	0	0	0	0	0	0	0	0	0
511570	511570	0	0	8	0	3	1	3				0	0	0	0	0	0	0													1	0	0	0	0	0		0	0	0	0	0	0	0	1	0	0	0	0
511570	511570	0	0	21	0	1	1	12		1	1	0	0	0	0	0	0	1	0												0	0	0	0	0	1		0	0	0	0	0	0	0	0	0	0	0	0
511580	511580	0	0	42	0	1	2	12		1	2	0	0	0	0	0	0	1	1	0	0	4			4	2					1	0	0	0	0	0		0	0	0	0	0	0	0	1	1	0	0	0
511580	511580	1	1	58		3	2	10	500	1	2	0	0	0	0	0	0	1	1	0	0	4			5	6	1	160	1	160	1	0	0	0	0	0	0	0	0	0	0	0	0	0	1	0	0	0	0
511580	511580	0	0	9	0	3	1	4				0	0	0	0	0	0	0													0	0	1	0	0	0		0	0	0	0	0	0	0	0	0	0	0	0
511590	511590	0	0	48	0	2	1	5		0		0	0	0	0	0	0	0	0												0	0	0	0	0	1		0	0	0	0	0	0	0	0	0	0	0	0
511600	511600	1	0	32	0	2	1	12	2200	1	2	0	0	0	0	0	0	1	0								0		1	1200	0	0	0	0	0	1	0	0	0	0	0	0	0	0	1	0	0	0	0
511600	511600	0	0	11	0	2	1	6				0	0	0	0	0	0	0													0	0	1	0	0	0		0	0	0	0	0	0	0	0	0	0	0	0
511600	511600	0	1	34		2	2	8		1	1	0	0	0	0	0	0	1	1	0	0	4			5	6					0	0	0	0	0	1		0	0	0	0	0	0	0	0	0	0	0	0
511610	511610	1	1	23		2	1	11	1100	1	1	0	0	0	0	0	0	1	1	0	0	4			5	2	0		1	1200	1	0	0	0	0	0	0	0	0	0	0	0	0	0	1	1	0	0	0
511630	511630	0	1	54		2	1	0		0		0	0	0	0	0	0	0	0												1	1	0	0	0	0		0	0	0	0	0	0	0	1	1	0	0	0
511630	511630	1	0	70	0	2	2	0	1100	0		0	0	0	0	0	0	0	0								0		1	600	0	0	0	0	0	1	0	0	0	0	0	0	0	0	0	0	0	0	0
511630	511630	0	0	7	0	1	1	2				0	0	0	0	0	0	0													0	0	1	0	0	0		0	0	0	0	0	0	0	0	0	0	0	0
511630	511630	0	0	29	0	3	1	5		1	2	0	0	0	0	0	0	1	1	0	0	2			1	4					1	0	0	0	0	0		0	0	0	0	0	0	0	1	1	0	0	0
511650	511650	1	1	41		3	1	2	1100	1	2	0	1	0	0	0	0	0	1	0	0	4			5	4	1	285	1	250	1	0	0	0	0	0	0	0	0	0	0	0	0	0	1	1	0	0	0
511670	511670	1	1	63		3	1	0	1100	0		0	0	0	0	0	0	0	0								0		1	600	1	0	0	0	0	0	1	1	0	0	0	0	0	0	1	0	0	0	0
511670	511670	0	0	63	0	2	2	4		0		0	0	0	0	0	0	0	0												1	0	0	0	0	0		0	0	0	0	0	0	0	0	0	0	0	0
512010	512010	0	1	56		2	1	4	0	1	2	0	0	0	0	0	0	1	1	0	0	4			5	4	0		1	150	1	0	0	1	0	0	0	0	0	0	0	0	0	0	1	0	0	0	0
512020	512020	1	1	28		3	1	14	1000	1	2	0	0	0	0	0	0	1	0								0		0	150	1	0	0	1	1	0	1	1	0	0	0	0	0	0	1	0	0	1	0
512040	512040	1	0	75	0	3	1	4	1900	1	2	0	0	0	0	0	0	1	1	0	0	4			1	4	0		1	250	0	0	0	0	0	1	0	0	0	0	0	0	0	0	0	1	0	0	0
512040	512040	0	0	20	0	3	1	12		1	2	0	0	0	0	0	0	1	0												1	0	0	0	0	0		0	0	0	0	0	0	0	1	1	1	0	0
512060	512060	1	0	64	0	2	1	4	350	0		0	0	0	0	0	0	0	0								1	89	1	100	0	1	0	0	0	0	0	0	0	0	0	0	0	0	1	0	0	0	0
512060	512060	0	1	65		3	2	6		0		0	0	0	0	0	0	0	1	0	0	4			5	2					1	0	1	0	0	0		0	0	0	0	0	0	0	1	1	0	0	0
512070	512070	1	0	33	0	3	1	10	400	1	2	0	0	0	0	0	0	1	1	0	0	4			5	4	0		1	600	1	0	0	0	1	0	1	1	1	0	0	0	0	1	1	1	0	0	0
512080	512080	1	1	30		2	2	8	1900	0		0	0	0	0	0	0	0	0								0		1	600	0	0	0	1	0	0	0	0	0	0	0	0	0	0	1	1	0	0	0
512080	512080	0	0	29	0	3	2	12		0		0	0	0	0	0	0	0	1	1											1	0	1	0	1	0		0	0	0	0	0	0	0	1	1	0	1	1
512090	512090	1	0	64	0	3	1	6	300	1	2	0	0	1	0	0	0	0	1	0	0	4			5	4	1	400	1	1.2	0	0	0	1	0	0	1	1	0	0	1	1	1	0	1	0	0	0	0
512100	512100	1	1	56		3	1	5	2000	1	2	1	0	0	0	0	0	0	0								0		1	600	0	0	0	0	1	0	0	0	0	0	0	0	0	0	1	1	1	1	1
512100	512100	0	0	55	0	2	3	6		0		0	0	0	0	0	0	0	0												1	1	0	0	0	0		0	0	0	0	0	0	0	1	1	1	0	1
512110	512110	1	1	26		1	1	12	1200	1	2	1	0	0	0	0	0	0	0								1	400	1	1.2	1	0	0	1	0	0	0	0	0	0	0	0	0	0	1	1	0	1	0
512150	512150	1	1	20		2	1	13	2700	1	1	0	0	0	0	0	0	1	1	1							0		1	150	0	1	0	0	0	0	0	0	0	0	0	0	0	0	1	1	1	1	0
512160	512160	1	0	33	0	3	2	12	1100	0		0	0	0	0	0	0	0	0								0		0		0	0	0	0	0	1	0	0	0	0	0	0	0	0	0	0	0	0	0
512200	512200	1	0	70	0	3	4	3	1100	0		0	0	0	0	0	0	0	0								0		0		1	0	0	0	0	0	0	0	0	0	0	0	0	0	0	0	0	0	0
512210	512210	1	0	45	0	2	2	12	2200	1	1	0	0	0	0	0	0	1	1	0	0	2			5	2	0		1	600	0	0	0	0	0	1	0	0	0	0	0	0	0	0	0	1	0	0	0
512210	512210	0	1	44		2	2	12		1	2	0	0	0	0	0	0	1	1	0	0	1			1	4					1	0	1	0	0	0		0	0	0	0	0	0	0	1	0	1	0	1
513030	513030	1	0	53	0	3	5	12	400	1	2	0	0	0	0	0	0	1	1	1							0		1	600	1	1	0	0	0	0	1	1	0	0	0	0	0	0	0	0	0	0	0
513060	513060	1	0	27	0	4	1	12	1100	1	1	0	0	0	0	0	0	1	1	1							0		1	1200	1	1	0	0	1	0	0	0	0	0	0	0	0	0	0	1	0	1	0
513060	513060	0	1	8		2	1	4				0	0	0	0	0	0	0													1	0	0	0	0	0		0	0	0	0	0	0	0	1	1	0	0	0
513070	513070	0	0	34	0	2	3	10		0		0	0	0	0	0	0	0	1	1											1	1	1	0	1	0		0	0	0	0	0	0	0	1	1	1	1	1
513070	513070	1	1	37		2	1	7	1100	0		0	0	0	0	0	0	0	0								0		0		1	1	0	1	0	0		0	0	0	0	0	0	0	1	1	1	1	0
513070	513070	0	1	11		3	1	6				0	0	0	0	0	0	0													0	0	0	0	0	1		0	0	0	0	0	0	0	1	1	0	0	0
513100	513100	1	0	66	0	3	1	3	450	0		0	0	0	0	0	0	0	0								0		1	600	1	1	0	0	1	0	1	1	0	0	0	0	0	0	0	0	0	1	0
513130	513130	1	0	71	0	3	1	1	1100	0		0	0	0	0	0	0	0	0								0		0		1	1	0	0	0	0	1	1	0	0	0	0	0	0	1	1	0	1	0
513140	513140	1	0	51	0	3	1	12	150	1	2	0	0	0	0	0	0	1	1	0	1		5	1			0		1	600	1	0	0	0	1	0	1	1	0	0	0	0	0	0	1	1	0	1	0
513160	513160	1	0	30	0	3	2	12	1100	0		0	0	0	0	0	0	0	0								0		1	600	1	1	1	0	1	0	1	1	0	0	0	0	0	0	1	1	0	1	0
514020	514020	1	0	44	0	2	2	10	400	0		0	0	0	0	0	0	0	1	1							1	400	1	1.2	1	1	0	1	1	0	1	0	0	0	0	1	1	0	1	1	1	1	1
514020	514020	0	0	15	0	3	1	9		1	2	0	0	0	0	0	0	1	1	0	0	4			4	2					1	1	0	1	1	0		0	0	0	0	0	0	0	1	1	1	1	1
514030	514030	1	1	59		2	2	3	1000	1	2	0	0	0	0	0	0	1	1	0	0	4			5	4	0		0		0	0	0	0	1	0	1	0	0	0	1	0	0	0	0	1	0	0	0
514100	514100	1	0	26	0	2	1	2	1200	0		0	0	0	0	0	0	0	0								0		1	600	0	0	0	0	0	1	0	0	0	0	0	0	0	0	1	1	0	0	0
514100	514100	0	1	9		1	1	3				0	0	0	0	0	0	0													0	0	0	0	0	1		0	0	0	0	0	0	0	0	0	0	0	0
514100	514100	0	1	28		2	1	6		1	1	0	0	0	1	0	0	0	1	0	0	4			4	2					0	0	0	0	0	1		0	0	0	0	0	0	0	0	0	0	0	0
514110	514110	1	0	55	0	2	3	12	1200	1	2	0	0	0	0	0	0	1	1	0	0	4			5	2	0		1	600	1	1	0	0	0	0	1	1	0	0	0	0	0	0	1	0	1	0	0
514110	514110	0	0	16	0	4	1	12		0		0	0	0	0	0	0	0	0												1	0	0	0	1	0		0	0	0	0	0	0	0	0	0	0	1	1
514120	514120	0	0	37	0	3	2	6		0		0	0	0	0	0	0	0	0												0	0	0	0	0	1		0	0	0	0	0	0	0	1	0	0	0	0
514120	514120	0	0	19	0	3	1	11		0		0	0	0	0	0	0	0	0												0	0	0	0	0	1		0	0	0	0	0	0	0	0	0	0	0	0
514120	514120	1	1	38		3	1	10	1000	1	2	0	0	0	0	0	0	1	1	1							1	400	1	1200	1	1	1	1	1	0	0	0	0	0	0	0	0	0	1	1	0	1	1
514140	514140	1	1	31		3	2	12	1290	1	2	0	0	0	0	0	0	1	1	0	0	4			5	2	0		0		1	1	1	1	1	0	1	1	1	0	0	0	0	0	1	0	0	1	0
514150	514150	1	0	57	0	3	2	7	1200	0		0	0	0	0	0	0	0	0								0		1	699	1	1	0	1	1	0	1	1	1	0	0	0	0	0	1	0	0	0	0
514160	514160	1	1	46		2	1	12	400	0		0	0	0	0	0	0	0	1	1							0		0		0	0	0	0	0	1	1	1	0	0	0	0	0	0	0	1	0	0	0
514170	514170	1	1	45		2	1	3	300	1	2	0	0	1	0	0	0	0	1	0	1		5	1			0		1	600	1	1	0	0	0	0	1	1	1	0	0	0	0	0	1	1	0	0	0
514210	514210	1	0	20	0	2	3	12	1300	1	1	0	0	0	0	0	0	1	1	0	0	4			5	2	0		1	600	1	1	1	1	0	0	1	1	0	0	1	0	0	0	1	1	1	1	1
514220	514220	0	1	7		3	1	2				0	0	0	0	0	0	0													0	0	1	0	0	0		0	0	0	0	0	0	0	0	0	0	0	0
514220	514220	1	0	34	0	1	3	12	500	0		0	0	0	0	0	0	0	0								1	130	1	1200	0	0	0	1	0	0	0	0	0	0	0	0	0	0	1	1	0	0	0
514230	514230	0	0	66	0	3	5	3		0		0	0	0	0	0	0	0	0												0	0	0	0	0	1		0	0	0	0	0	0	0	0	0	0	0	0
514230	514230	1	0	36	0	3	1	12	500	1	2	0	0	0	0	0	0	1	1	0	1		4	1			1	400	1	1.2	1	0	1	1	1	0	1	0	0	1	1	1	1	0	1	1	1	1	1
514230	514230	0	0	10	0	3	1	4				0	0	0	0	0	0	0													0	1	1	0	0	0		0	0	0	0	0	0	0	0	0	0	1	0
514240	514240	1	1	23		2	1	11	1200	1	2	0	0	0	0	0	0	1	1	0	1		4	0			0		1	600	1	1	0	1	0	0	1	0	0	0	0	1	0	0	0	0	0	0	1
514250	514250	1	0	29	0	3	1	12	1000	0		0	0	0	0	0	0	0	0								0		1	600	1	1	0	0	0	0	1	1	0	0	0	0	0	0	1	0	0	1	0
514250	514250	0	1	7		3	1	2				0	0	0	0	0	0	0													0	0	0	0	0	1		0	0	0	0	0	0	0	0	0	0	0	0
514250	514250	0	1	5		3	1	1				0	0	0	0	0	0	0													0	0	0	0	0	1		0	0	0	0	0	0	0	0	0	0	0	0
514270	514270	1	1	38		2	1	12	1300	1	2	0	0	0	0	0	0	1	1	0	0	4			5	1	0		0		1	1	0	0	0	0	0	0	0	0	0	0	0	0	1	0	0	0	0
514270	514270	0	0	58	0	3	1	8		0		0	0	0	0	0	0	0	0												0	0	0	0	1	0		0	0	0	0	0	0	0	0	0	0	0	0
514300	514300	0	1	19		3	1	12		0		0	0	0	0	0	0	0	0												0	0	0	0	0	1		0	0	0	0	0	0	0	0	0	0	0	0
514340	514340	1	0	21	0	3	1	12	1200	1	1	0	0	0	0	0	0	1	1	0	1		4	1			0		0		1	1	0	0	0	0	1	0	0	0	0	1	0	0	1	0	0	1	1
514350	514350	1	1	38		3	1	12	1500	1	1	0	0	0	0	0	0	1	1	0	0	4			5	6	0		0		1	0	0	0	0	0	1	0	0	0	0	1	0	0	1	1	1	1	1
514350	514350	0	0	27	0	2	3	10		1	2	0	0	0	0	0	0	1	1	1											1	0	1	1	0	0		0	0	0	0	0	0	0	1	1	1	1	1
514390	514390	0	0	29	0	3	2	12		1	2	0	0	0	0	0	0	1	1	0	0	4			4	2					0	0	1	1	0	0		0	0	0	0	0	0	0	1	1	1	1	1
514390	514390	0	1	9		3	1	4				0	0	0	0	0	0	0													1	0	1	0	0	0		0	0	0	0	0	0	0	1	1	1	1	1
514400	514400	1	0	46	0	3	1	2	800	1	2	0	0	0	0	0	0	1	1	0	0	4			2	4	1	100	1	600	0	0	0	0	0	1	0	0	0	0	0	0	0	0	0	0	0	0	0
514400	514400	0	0	25	0	3	1	12		0		0	0	0	0	0	0	0	0												0	0	0	0	0	1		0	0	0	0	0	0	0	0	1	0	0	0
514400	514400	0	0	6	0	3	1	0				0	0	0	0	0	0	0													0	0	0	0	0	1		0	0	0	0	0	0	0	0	0	0	0	0
514440	514440	0	1	30		2	1	12		1	2	1	0	0	0	0	0	0	1	0	0	4			5	3					1	1	0	0	0	0		0	0	0	0	0	0	0	1	0	0	0	0
514440	514440	0	1	55		2	2	7		1	2	0	0	0	0	0	0	1	1	0	0	4			4	4					0	0	0	1	0	0		0	0	0	0	0	0	0	1	1	0	0	0
514440	514440	0	0	23	0	2	1	12		1	1	0	0	0	0	0	0	1	0												0	0	0	0	0	1		0	0	0	0	0	0	0	0	0	0	0	0
514440	514440	1	0	54	0	2	2	11	2000	1	2	0	0	1	0	0	0	0	1	1							0		1	600	0	0	0	0	0	1	0	0	0	0	0	0	0	0	0	0	0	0	0
514450	514450	1	1	82		3	3	0	2200	0		0	0	0	0	0	0	0	0								0		0		0	0	0	0	0	1	0	0	0	0	0	0	0	0	0	0	0	0	0
514460	514460	1	0	73	0	2	1	1	1100	0		0	0	0	0	0	0	0	0								0		0		0	0	0	0	0	1	0	0	0	0	0	0	0	0	0	0	0	0	0
514460	514460	0	0	12	0	3	1	7		0		0	0	0	0	0	0	0	0												0	0	0	0	0	1		0	0	0	0	0	0	0	0	0	0	0	0
514470	514470	1	0	38	0	3	2	12	2000	1	1	0	0	0	0	0	0	1	1	1							0		1	1000	0	0	0	0	0	1	0	0	0	0	0	0	0	0	1	0	0	0	0
514480	514480	1	0	39	0	2	2	12	1100	1	1	0	0	0	0	0	0	1	1	1							0		1	1200	0	0	0	1	0	0	0	0	0	0	0	0	0	0	0	1	0	0	0
514480	514480	0	1	27		3	2	12		1	1	0	0	0	0	0	0	1	1	0	0	4			4	2					0	0	0	0	0	1		0	0	0	0	0	0	0	0	1	0	0	0
514490	514490	1	0	38	0	3	1	12	400	0		0	0	0	0	0	0	0	0								1	400	1	400	1	0	0	0	0	0	0	0	0	0	0	0	0	0	1	1	0	0	0
514490	514490	0	1	59		2	1	9		1	2	0	0	0	0	0	0	1	1	0	0	4			2	2					1	0	0	0	0	0		0	0	0	0	0	0	0	0	1	0	0	0
514510	514510	1	0	58	0	3	4	0	500	1	2	0	0	0	0	0	0	0	1	0	1		5	1			0		1	600	0	0	0	0	0	0	1	0	0	0	0	0	0	0	0	0	0	0	0
514510	514510	0	0	45	0	3	1	12		1	2	0	0	1	0	0	0	0	1	0	1		5	1							1	0	0	0	0	0		0	0	0	0	0	0	0	1	1	0	0	0
514510	514510	0	0	34	0	3	1	14		1	1	0	0	0	0	0	0	1	1	0	1		5	0							0	1	0	0	0	1		0	0	0	0	0	0	0	1	0	0	0	0
514510	514510	0	0	64	0	2	5	5		0		0	0	0	0	0	0	0	0												1	1	1	0	0	0		0	0	0	0	0	0	0	0	1	1	1	0
514520	514520	1	1	63		3	1	4	1100	1	2	0	0	0	0	0	0	1	0								0		0		1	0	0	0	0	0	0	0	0	0	0	0	0	0	1	1	0	0	0
514530	514530	1	0	51	0	3	1	11	500	1	2	0	1	0	0	0	0	0	1	0	0	4			5	2	0		1	600	1	1	0	0	0	0	1	1	0	0	0	0	0	0	1	1	0	0	0
514560	514560	1	0	39	0	3	1	12	700	1	2	0	0	0	0	0	0	0	1	1							0		1	600	0	0	0	0	0	0	1	0	0	0	0	0	0	0	0	0	0	0	0
514560	514560	0	0	14	0	3	1	9		0		0	0	0	0	0	0	0	0												1	0	0	0	0	0		0	0	0	0	0	0	0	1	1	0	0	0
514580	514580	0	0	55	0	3	2	5		0		0	0	0	0	0	0	0	1	1											1	1	0	0	0	0		0	0	0	0	0	0	0	1	1	0	0	0
514580	514580	1	1	58		3	2	4	1100	1	2	0	0	0	0	0	0	1	1	0	1		5	1			0		0		1	1	0	0	0	0	0	0	0	0	0	0	0	0	1	1	0	0	0
514590	514590	1	1	55		1	1	5	500	1	2	1	0	0	0	0	0	0	1	0	0	4			5	4	0		1	600	1	1	0	1	1	0	0	0	0	0	0	0	0	0	1	1	1	0	0
514600	514600	1	1	61		1	1	0	1200	0		0	0	0	0	0	0	0	0								0		0		1	0	0	0	0	0	0	0	0	0	0	0	0	0	0	0	0	0	0
514600	514600	0	1	23		3	1	12		1	1	0	0	0	0	0	0	1	1	1											1	1	0	0	0	0		0	0	0	0	0	0	0	1	0	0	0	0
514610	514610	1	1	32		3	1	7	1100	1	1	0	0	0	0	0	0	1	0								0		0		1	1	0	0	0	0	1	1	0	0	0	0	0	0	1	1	1	0	0
514610	514610	0	0	28	0	3	1	12		0		0	0	0	0	0	0	0	0												0	0	1	0	0	0		0	0	0	0	0	0	0	1	0	0	0	0
514620	514620	1	0	72	0	1	2	4	1100	0		0	0	0	0	0	0	0	0								0		0		1	1	1	0	0	0	0	0	0	0	0	0	0	0	1	1	0	0	0
514630	514630	1	0	35	0	1	1	12	1100	0		0	0	0	0	0	0	0	0								0		1	600	1	1	0	0	0	0	0	0	0	0	0	0	0	0	1	1	0	0	0
514640	514640	1	1	63		3	1	9	1100	0		0	0	0	0	0	0	0	0								0		0		1	1	1	0	0	0	0	0	0	0	0	0	0	0	1	1	0	0	0
514640	514640	0	0	40	0	1	1	12		0		0	0	0	0	0	0	0	1	1											0	0	0	0	0	1		0	0	0	0	0	0	0	0	1	1	1	1
514640	514640	0	1	16		3	1	11		0		0	0	0	0	0	0	0	0												0	0	0	0	0	0		0	0	0	0	0	0	0	0	0	0	0	0
514670	514670	1	0	25	0	2	3	12	1290	0		0	0	0	0	0	0	0	0								0		1	600	1	0	1	0	0	0	1	1	1	1	0	0	0	0	1	1	0	0	0
514670	514670	0	0	7	0	3	1	2				0	0	0	0	0	0	0													1	0	1	0	0	0		0	0	0	0	0	0	0	1	0	0	0	1
514670	514670	0	1	34		2	1	10		1	2	0	0	0	0	0	0	1	1	0	0	4			4	4					1	1	0	0	0	0		0	0	0	0	0	0	0	1	1	1	1	1
514680	514680	0	0	51	0	2	2	12		0		0	0	0	0	0	0	0	0												0	0	1	0	0	0		0	0	0	0	0	0	0	1	1	0	0	0
514680	514680	0	0	10	0	1	1	5				0	0	0	0	0	0	0													1	1	0	0	0	0		0	0	0	0	0	0	0	0	0	0	0	0
514680	514680	0	0	72	0	2	1	6		0		0	0	0	0	0	0	0	0												1	0	0	0	0	0		0	0	0	0	0	0	0	0	0	0	0	0
514680	514680	0	1	49		3	1	12		1	1	0	0	0	0	0	0	1	0												1	1	0	0	0	0		0	0	0	0	0	0	0	0	0	0	0	0
514680	514680	0	0	38	0	2	3	12		0		0	0	0	0	0	0	0	0												1	1	0	0	0	0		0	0	0	0	0	0	0	1	1	0	0	0
514680	514680	0	1	44		3	3	12		1	2	0	0	0	0	0	0	1	0												1	1	0	0	0	0		0	0	0	0	0	0	0	1	0	0	0	0
514800	514800	1	0	36	0	2	1	14	2000	1	1	0	0	0	0	0	0	1	1	0	1		5	0			0		0		1	1	0	0	0	0	1	1	0	0	1	0	0	0	1	1	0	0	0
514800	514800	0	0	6	0	2	1	4				0	0	0	0	0	0	0													1	0	1	0	0	0		0	0	0	0	0	0	0	1	1	1	1	0
514800	514800	0	0	32	0	3	2	12		0		0	0	0	0	0	0	0	0												1	1	0	0	1	0		0	0	0	0	0	0	0	0	0	0	0	0
514800	514800	0	0	42	0	2	4	12		0		0	0	0	0	0	0	0	1	1											1	0	1	0	0	0		0	0	0	0	0	0	0	1	0	0	0	0
514800	514800	0	0	15	0	2	1	10		0		0	0	0	0	0	0	0	0												0	1	0	0	0	0		0	0	0	0	0	0	0	1	1	0	0	0
514800	514800	0	0	63	0	2	1	10		0		0	0	0	0	0	0	0	0												0	0	0	0	1	0		0	0	0	0	0	0	0	1	0	0	1	1
514820	514820	0	1	6		3	1	1				0	0	0	0	0	0	0													0	1	0	0	0	0		0	0	0	0	0	0	0	1	1	1	1	1
514820	514820	0	0	31	0	3	2	12		1	1	0	0	0	0	0	0	1	1	0	0	4			4	2					1	0	1	1	0	0		0	0	0	0	0	0	0	1	1	1	1	1
514840	514840	1	1	36		2	2	9	1100	1	1	0	0	0	0	0	0	1	0								0		1	600	1	1	0	1	0	0	0	0	0	0	0	0	0	0	1	1	1	1	0
514840	514840	0	0	28	1	2	2	12		0		0	0	0	0	0	0	0	0												1	0	0	0	1	0		0	0	0	0	0	0	0	1	1	1	1	1
514860	514860	1	0	72	0	1	1	0	1200	0		0	0	0	0	0	0	0	0								0		0		0	0	0	0	0	1	0	0	0	0	0	0	0	0	1	1	1	1	1
514870	514870	1	1	23		3	1	12	1000	1	2	0	0	0	0	0	0	1	1	0	1		5	0			0		0		0	1	0	1	0	0	0	0	0	0	0	0	0	0	1	1	1	0	1
514890	514890	1	0	31	0	3	1	12	400	1	2	0	0	0	0	0	0	1	0								1	400	1	1.2	1	1	1	1	1	0	0	0	0	0	0	0	0	0	1	1	1	1	1
514890	514890	0	1	6		3	1	1				0	0	0	0	0	0	0													0	1	1	0	0	0		0	0	0	0	0	0	0	0	0	0	1	0
514890	514890	0	1	12		3	1	2		0		0	0	0	0	0	0	0	0												0	1	0	0	0	0		0	0	0	0	0	0	0	0	0	0	1	0
514900	514900	1	0	46	0	3	1	12	300	1	2	0	0	0	0	0	0	1	1	0	1		5	1			1	300	0		0	0	1	1	1	0	0	0	0	0	0	0	0	0	1	0	0	0	0
514900	514900	0	0	9	0	2	1	5				0	0	0	0	0	0	0											0		1	1	0	0	0	0		0	0	0	0	0	0	0	1	1	0	0	0
514900	514900	0	1	18		3	1	10		1	2	0	0	0	0	0	0	1	0												0	1	1	0	0	0		0	0	0	0	0	0	0	1	1	1	0	0
514920	514920	1	0	50	0	2	3	14	4000	1	1	0	0	0	0	0	0	1	1	0	1		5	0			0		0		0	1	0	0	0	0	1	1	0	0	0	1	1	0	1	1	0	0	0
514920	514920	0	0	12	0	3	1	9		0		0	0	0	0	0	0	0	0												0	0	1	0	0	0		0	0	0	0	0	0	0	1	1	0	1	0
514950	514950	1	1	78		3	3	4	1200	0		0	0	0	0	0	0	0	0								0		0		0	0	0	0	0	1	0	0	0	0	0	0	0	0	0	0	0	0	0
515020	515020	0	0	50	0	2	2	4		0		0	0	0	0	0	0	0	0												0	1	0	0	1	0		0	0	0	0	0	0	0	0	0	0	0	0
515020	515020	1	1	19		2	1	12	1100	0		0	0	0	0	0	0	0	0								0		1	600	0	0	0	0	0	1	0	0	0	0	0	0	0	0	0	0	0	0	0
515060	515060	1	1	71		3	2	5	1100	0		0	0	0	0	0	0	0	0								0		0		0	0	0	0	0	1	0	0	0	0	0	0	0	0	0	0	0	0	0
515060	515060	0	0	62	0	2	2	4		0		0	0	0	0	0	0	0	1	1											1	1	0	0	0	0		0	0	0	0	0	0	0	0	0	0	1	0
515080	515080	1	1	32		2	1	12	1000	0		0	0	0	0	0	0	0	1	1							0		0		0	1	0	1	1	0	1	1	0	1	1	1	1	0	1	1	1	1	1
515100	515100	1	0	76	0	3	2	5	1100	0		0	0	0	0	0	0	0	0								0		1	250	0	0	0	0	0	1	0	0	0	0	0	0	0	0	1	1	1	0	0
515100	515100	0	1	73		3	2	2		1	2	0	0	0	0	0	0	1	0												0	1	0	0	0	0		0	0	0	0	0	0	0	1	1	0	0	0
515110	515110	1	0	62	0	3	2	8	1200	0		0	0	0	0	0	0	0	1	1							0		1	5	0	0	1	1	0	0	1	0	0	1	0	0	0	0	1	1	0	0	1
515110	515110	0	1	68		2	2	6		0		0	0	0	0	0	0	0	1	1											0	0	0	1	0	0		0	0	0	0	0	0	0	0	1	0	0	0
515110	515110	0	0	31	0	3	1	12		1	2	0	0	0	0	0	0	1	0												1	0	0	1	0	0		0	0	0	0	0	0	0	1	1	1	1	1
515140	515140	1	1	44		3	3	12	3000	1	1	0	0	0	0	0	0	1	1	0	0	4			5	2	0		1	600	0	1	1	0	0	0	0	0	0	0	0	0	0	0	1	1	0	0	0
515140	515140	0	0	54	0	3	3	12		1	2	0	0	0	0	0	0	1	0												1	1	1	1	1	0		0	0	0	0	0	0	0	1	1	1	0	0
515150	515150	1	1	51		3	2	10	2500	1	2	0	0	0	0	0	0	1	1	1							0		1	600	0	1	1	1	0	0	0	0	0	0	0	0	0	0	1	1	1	0	0
515150	515150	0	0	55	0	2	2	12		1	2	0	0	0	0	0	0	1	0												0	1	1	1	1	0		0	0	0	0	0	0	0	1	1	0	0	1
515150	515150	0	0	20	0	3	1	12		1	2	0	0	0	0	0	0	1	1	1											0	1	0	0	0	0		0	0	0	0	0	0	0	1	1	1	1	1
515170	515170	1	0	42	0	2	1	6	400	1	2	0	0	0	0	0	0	1	1	1							1	400	1	1.8	1	1	0	0	1	0	0	0	0	0	0	0	0	0	1	1	1	0	0
515170	515170	0	1	59		2	1	6		0		0	0	0	0	0	0	0	0												1	1	0	0	0	0		0	0	0	0	0	0	0	1	1	0	1	1
515170	515170	0	1	12		2	1	9		0		0	0	0	0	0	0	0	0												0	1	0	0	0	0		0	0	0	0	0	0	0	0	0	0	1	0
515170	515170	0	0	9	0	3	1	4				0	0	0	0	0	0	0													0	1	0	0	0	0		0	0	0	0	0	0	0	1	1	0	0	0
515170	515170	0	0	20	0	3	1	12		0		0	0	0	0	0	0	0	0												1	0	1	0	0	0		0	0	0	0	0	0	0	0	0	1	0	0
515290	515290	0	0	33	0	2	2	12		1	1	0	0	0	0	0	0	1	0												1	1	1	1	1	0		0	0	0	0	0	0	0	0	1	0	0	0
515290	515290	0	0	39	0	2	3	12		1	2	0	0	0	0	0	0	1	0												0	1	0	0	1	0		0	0	0	0	0	0	0	1	1	0	0	1
515290	515290	0	0	11	0	3	1	7				0	0	0	0	0	0	0													1	1	1	0	0	0		0	0	0	0	0	0	0	0	1	0	0	0
515290	515290	1	1	36		2	2	12	2000	1	2	0	0	0	0	0	0	1	1	1							0		0		0	0	0	0	0	1	1	1	0	0	0	0	0	0	0	1	1	0	1
515300	515300	1	0	73	0	3	1	0	3000	0		0	0	0	0	0	0	0	0								0		0		0	1	0	0	0	0	0	0	0	0	0	0	0	0	0	1	1	0	0
515300	515300	0	1	75		2	1	11		0		0	0	0	0	0	0	0	0												0	0	0	0	0	1		0	0	0	0	0	0	0	1	1	1	1	0
515300	515300	0	0	28	0	2	1	12		1	1	0	0	0	0	0	0	1	1	0	0	4			3	2					0	1	0	1	1	0		0	0	0	0	0	0	0	1	1	1	0	1
515300	515300	0	1	33		2	1	7		1	1	0	0	0	0	0	1	0	1	0	0	4			4	2					1	1	0	0	0	0		0	0	0	0	0	0	0	1	0	0	0	0
515300	515300	0	1	11	0	3	1	6			2	0	0	0	0	0	0	1	0												0	1	0	0	0	0		0	0	0	0	0	0	0	0	1	0	0	0
515390	515390	1	1	52		3	3	8	2000	1	2	0	0	0	0	0	0	1	1	0	0	4			5	1	0		1	600	0	0	0	0	0	1	1	1	0	0	0	0	0	0	0	1	0	1	1
515390	515390	0	0	48	0	3	3	8		0		0	0	0	0	0	0	0	1	1											1	0	0	0	0	0		0	0	0	0	0	0	0	0	1	0	1	1
515400	515400		0	47	1							0	0	0	0	0	0	0													0	0	0	0	0	0		0	0	0	0	0	0	0	0	0	0	0	0
515420	515420	0	0	52	0	2	5	11		0		0	0	0	0	0	0	0	0												0	0	0	0	0	0		0	0	0	0	0	0	0	0	0	0	0	0
515420	515420	0	0	10	0	3	1	4				0	0	0	0	0	0	0													1	1	0	0	0	1		0	0	0	0	0	0	0	0	1	0	0	0
515420	515420		1	22			1	12		1	2	0	0	0	0	0	0	1	1	0	0	4			4	2					0	0	0	0	0	0		0	0	0	0	0	0	0	0	0	0	0	0
515420	515420	0	1	17		3	1	12		0		0	0	0	0	0	0	0	1	1											0	0	0	0	0	1		0	0	0	0	0	0	0	0	0	0	0	0
515420	515420	0	1	20		3	1	12		1	2	0	0	0	0	0	0	1	1	1											0	1	0	1	1	0		0	0	0	0	0	0	0	0	0	0	0	0
515430	515430		1	17								0	0	0	0	0	0	0													0	0	0	0	0	0		0	0	0	0	0	0	0	0	0	0	0	0
515480	515480	1	0	56	0	3	1	12	1100	0		0	0	0	0	0	0	0	1	0	0	1			1	4	0		1	600	0	0	0	1	1	0	1	1	1	1	0	1	1	0	1	1	0	0	1
515490	515490	1	0	51	0	2	1	12	1100	0		0	0	0	0	0	0	0	1	1							0		1	600	0	1	0	0	0	0	1	0	0	0	0	1	1	0	0	1	1	0	0
515560	515560	1	0	63	0	2	2	7	1100	0		0	0	0	0	0	0	0	0								0		1	600	1	1	0	0	1	0	1	1	1	1	1	1	1	0	1	1	1	1	1
515600	515600	1	1	76		3	2	8	1500	0		0	0	0	0	0	0	0	0								0		1	300	0	0	0	0	0	1	0	0	0	0	0	0	0	0	1	1	1	0	0
515650	515650	1	1	25		2	1	14	1100	1	2	0	0	0	0	0	0	1	1	0	1		4	0			0		1	600	0	1	0	1	0	0	1	1	1	1	1	1	1	0	1	1	1	0	1
516040	516040	0	0	38	0	2	2	5		1	2	0	0	0	0	0	0	1	0												1	0	1	0	1	0		0	0	0	0	0	0	0	1	1	1	1	0
516040	516040	0	1	14		2	1	9		0		0	0	0	0	0	0	0	0												0	0	0	0	0	1		0	0	0	0	0	0	0	0	0	0	0	0
516070	516070	0	0	29	0	3	2	12		0		0	0	0	0	0	0	0	0												0	0	0	1	0	0		0	0	0	0	0	0	0	1	1	1	1	1
516080	516080	1	1	28		3	1	11	1100	1	1	0	0	0	0	0	0	1	1	0	0	4			5	2	0		0		0	1	0	1	0	0	0	0	0	0	0	0	0	0	1	1	1	1	1
516090	516090	1	1	52		3	2	5	600	0		0	0	0	0	0	0	0	1	1							0		1	600	1	1	0	1	0	0	0	0	0	0	0	0	0	0	1	1	1	1	1
516090	516090	0	0	55	0	3	2	3		0		0	0	0	0	0	0	0	0												1	1	1	1	1	0		0	0	0	0	0	0	0	1	1	1	1	1
516110	516110	0	1	13		3	1	7		0		0	0	0	0	0	0	0	0												1	1	0	0	0	0		0	0	0	0	0	0	0	0	0	0	0	0
516110	516110	0	0	16	0	2	1	11		0		0	0	0	0	0	0	0	0												1	1	0	0	0	0		0	0	0	0	0	0	0	0	0	0	0	0
516110	516110	0	1	11		3	1	5				0	0	0	0	0	0	0													1	1	0	0	0	0		0	0	0	0	0	0	0	0	0	0	0	0
516110	516110	1	0	43	0	2	2	5	1100	0		0	0	0	0	0	0	0	0								0		0		1	1	0	1	0	0	1	1	0	0	0	0	0	0	1	0	0	0	0
516120	516120	1	0	95	0	3	4	0	1100	0		0	0	0	0	0	0	0	0								0		0		1	0	0	0	0	0	0	0	0	0	0	0	0	0	1	1	1	1	1
516150	516150	1	1	50		2	1	6	1100	1	2	1	0	0	0	0	0	0	0								0		1	600	0	0	0	1	0	0	0	0	0	0	0	0	0	0	1	1	1	1	1
516160	516160	0	0	27	0	2	3	14		0		0	0	0	0	0	0	0	0												0	1	0	0	0	0		0	0	0	0	0	0	0	1	1	1	1	1
516170	516170	0	0	22	1	2	2	13		0		0	0	0	0	0	0	0	1	0	0	4			5	2					1	0	0	0	0	0		0	0	0	0	0	0	0	1	1	0	0	0
516170	516170	1	1	26		2	2	12	2300	1	1	0	0	0	0	0	0	1	1	0	0	4			3	7	0		1	600	0	0	1	0	0	0	0	0	0	0	0	0	0	0	1	0	0	1	0
516230	516230	1	0	29	0	2	3	8	600	1	2	0	0	0	0	0	0	1	1	0	0	4			4	2	1	400	1	600	0	0	0	1	0	0	0	0	0	0	0	0	0	0	1	1	1	1	1
516230	516230	0	0	4	0	2	1	1				0	0	0	0	0	0	0													0	0	1	0	0	0		0	0	0	0	0	0	0	1	1	1	1	1
516270	516270	1	1	60		3	2	7	1100	1	2	0	0	0	0	0	0	1	0								0		0		1	1	0	1	1	0	0	0	0	0	0	0	0	0	1	1	1	1	1
516270	516270	0	0	56	0	3	2	11		0		0	0	0	0	0	0	0	0												1	1	1	1	1	0		0	0	0	0	0	0	0	1	1	1	1	1
516290	516290	1	0	32	0	3	1	9	150	1	2	0	0	0	1	0	0	0	0								1	157	1	400	1	0	0	0	0	0	0	0	0	0	0	0	0	0	1	0	0	0	0
516310	516310	1	0	59	0	3	3	0	400	0		0	0	0	0	0	0	0	0								0		1	400	0	0	0	1	0	0	0	0	0	0	0	0	0	0	1	0	0	0	0
516310	516310	0	0	33	0	2	1	12		0		0	0	0	0	0	0	0	1	1											0	0	0	0	0	1		0	0	0	0	0	0	0	1	1	0	0	0
516320	516320	0	0	39	0	2	3	7		0		0	0	0	0	0	0	0	1	1											0	0	0	1	0	0		0	0	0	0	0	0	0	1	1	1	1	1
516330	516330	0	1	17		2	1	11		1	2	0	0	0	0	0	0	1	1	0	0	4			5	2					1	1	0	1	1	0		0	0	0	0	0	0	0	1	1	1	1	1
516340	516340	1	1	34		2	1	10	998	0		0	0	0	0	0	0	0	1	0	0	4			4	5	0		1	1.2	0	0	1	0	0	0	1	1	0	0	0	0	0	0	0	0	1	0	0
516340	516340	0	0	58	0	3	3	2		1	1	0	0	0	0	0	0	1	0												0	1	0	1	0	0		0	0	0	0	0	0	0	1	1	1	1	1
516350	516350	1	0	79	0	3	4	0	1100	0		0	0	0	0	0	0	0	0								0		0		1	1	0	0	0	0	0	0	0	0	0	0	0	0	0	0	1	1	0
517050	517050	1	0	31	0	2	1	10	500	1	2	0	0	0	0	0	0	1	1	0	0	4			3	2	1	400	1	600	0	0	1	1	0	0	1	0	0	0	0	1	0	0	1	1	1	1	1
517060	517060	1	0	57	0	2	1	5	400	0		0	0	0	0	0	0	0	0								1	400	0		1	1	0	0	1	0	1	0	0	0	0	1	1	0	1	0	1	1	1
517060	517060	0	0	20	0	2	1	12		1	1	0	0	0	0	0	0	1	0												1	0	0	1	0	0		0	0	0	0	0	0	0	1	1	1	1	1
517080	517080	1	1	51		3	1	12	1000	0		0	0	0	0	0	0	0	1	1							0		1	600	0	0	0	0	1	0	0	0	0	0	0	0	0	0	0	1	0	0	0
517080	517080	0	1	30		1	1	12		0		0	0	0	0	0	0	0	1	1											1	0	0	0	0	0		0	0	0	0	0	0	0	0	1	0	0	0
517080	517080	0	1	22		4	1	12		0		0	0	0	0	0	0	0	1	1											0	0	0	1	0	0		0	0	0	0	0	0	0	0	1	0	0	0
517080	517080	0	1	25		3	1	12		1	2	0	0	0	0	0	0	1	1	1											0	0	1	0	0	0		0	0	0	0	0	0	0	0	0	0	0	0
517080	517080	0	0	20	0	2	1	12		0		0	0	0	0	0	0	0	1	1											1	1	0	1	1	0		0	0	0	0	0	0	0	1	1	0	0	0
517160	517160	0	0	16	0	2	3	10		0		0	0	0	0	0	0	0	0												0	0	0	1	0	0		0	0	0	0	0	0	0	1	1	1	1	1
517160	517160	1	1	18		3	3	9	1100	1	2	0	0	0	0	0	0	1	1	0	0	4			5	6	0		1	600	0	0	0	1	0	0	0	0	0	0	0	0	0	0	1	1	1	1	1
517230	517230	1	1	47		2	3	10	1000	1	2	0	0	0	0	0	0	1	1	0	0	4			5	1	0		1	300	0	0	0	1	0	0	1	1	1	0	0	0	0	0	0	0	0	0	0
517232	517232	0	0	25	0	2	1	12		0		0	0	0	0	0	0	0	0												0	0	1	1	0	0		0	0	0	0	0	0	0	1	1	1	1	1
517233	517233	0	0	42	0	3	1	1		0		0	0	0	0	0	0	0	0												1	1	1	1	1	0		0	0	0	0	0	0	0	1	1	1	1	1
517233	517233	0	0	8	0	3	1	3				0	0	0	0	0	0	0													0	0	1	0	0	0		0	0	0	0	0	0	0	1	1	1	1	0
517250	517250	1	1	35		2	1	12	1500	1	1	0	0	0	0	0	0	1	1	0	0	4			5	2	0		0		1	1	1	0	1	0	1	1	0	0	0	0	0	1	1	1	0	0	1
517250	517250	0	0	7	0	2	1	2				0	0	0	0	0	0	0													0	0	1	0	0	0		0	0	0	0	0	0	0	0	1	1	1	0
517250	517250	0	0	42	0	2	1	11		0		0	0	0	0	0	0	0	0												0	0	1	1	1	0		0	0	0	0	0	0	0	1	1	1	1	1
517250	517250	0	0	14	0	2	1	9		0		0	0	0	0	0	0	0	0												0	1	1	0	0	0		0	0	0	0	0	0	0	1	1	1	1	1
517260	517260	0	0	41	0	3	2	10		0		0	0	0	0	0	0	0	1	1											1	0	0	0	0	0		0	0	0	0	0	0	0	0	0	0	0	0
517270	517270	0	0	21	0	3	1	12		0		0	0	0	0	0	0	0	1	0	0	1			4	2					1	0	0	0	0	0		0	0	0	0	0	0	0	0	0	0	0	0
517330	517330	1	1	49		2	3	12	2000	1	1	0	0	0	0	0	0	1	1	1							0		0		1	0	0	1	0	0	1	1	0	0	0	0	0	0	1	0	0	0	0
517330	517330	0	1	8		3	1	3				0	0	0	0	0	0	0													0	0	0	1	0	0		0	0	0	0	0	0	0	0	0	1	1	1
517330	517330	1	0	34	0	3	5	7	1100	1	1	0	0	0	0	0	0	1	1	0	0	4			5	2	0		0		1	0	1	0	1	0	0	0	0	0	0	0	0	0	1	1	1	1	1
517400	517400	1	0	34	0	2	2	12	1400	1	2	0	0	0	0	0	0	1	0								0		0		0	0	0	0	1	0	0	0	0	0	0	0	0	0	1	0	0	0	0
517400	517400	0	1	8		2	1	4				0	0	0	0	0	0	0													1	0	0	0	0	0		0	0	0	0	0	0	0	1	0	0	0	0
517470	517470	1	0	21	0	2	1	10	500	1	2	0	0	0	0	0	0	1	1	0	0	4			5	2	1	400	0		1	1	0	1	0	1	1	0	0	1	1	1	1	0	1	0	0	0	1
517510	517510	1	1	31		3	2	9	500	1	2	1	0	0	0	0	0	0	0								1	400	1	600	0	0	0	1	0	0	0	0	0	0	0	0	0	0	1	1	0	0	0
517510	517510	0	0	39	0	3	2	10		0		0	0	0	0	0	0	0	1	1											0	0	0	1	0	0		0	0	0	0	0	0	0	1	1	0	0	0
517510	517510	0	1	20		3	1	6		1	2	1	0	0	0	0	0	0	1	0	0	4			4	2					1	1	0	0	0	0		0	0	0	0	0	0	0	1	1	0	1	1
517520	517520	0	0	55	0	4	2	12		0		0	0	0	0	0	0	0	1	1											0	0	0	0	0	1		0	0	0	0	0	0	0	0	0	0	0	0
517520	517520	1	1	52		2	2	5	1300	1	1	1	0	0	0	0	0	0	1	0	0	4			4	2	0		1	600	0	0	0	0	0	1	0	0	0	0	0	0	0	0	1	1	1	1	1
517550	517550	1	1	19		2	1	7	500	1	2	1	0	0	0	0	0	0	1	0	0	4			5	2	0		1	600	1	1	0	1	0	0	1	1	0	0	0	0	0	0	1	0	0	0	0
517580	517580	0	0	30	0	2	1	12		1	2	0	0	0	0	0	0	1	1	1											0	0	0	1	0	0		0	0	0	0	0	0	0	1	1	0	1	1
517590	517590	1	0	75	0	3	4	0	1100	0		0	0	0	0	0	0	0	0								0		0		1	1	0	0	0	0	0	0	0	0	0	0	0	0	1	1	1	1	1
517590	517590	0	1	13		2	1	8		0		0	0	0	0	0	0	0	0												1	0	1	0	1	0		0	0	0	0	0	0	0	1	1	1	1	1
517590	517590	0	0	40	0	2	1	11		1	1	0	0	0	0	0	0	1	1	0	0	4			4	2					0	0	0	1	0	0		0	0	0	0	0	0	0	1	1	1	1	1
517600	517600	1	0	24	0	3	1	12	1200	1	2	0	0	0	0	0	0	1	1	1							1	400	1	1.2	0	0	0	1	0	0	1	0	0	0	0	0	0	1	1	1	0	1	1
517600	517600	0	0	18	0	2	1	10		1	2	0	0	0	0	0	0	1	1	0	0	4			5	4					1	1	0	0	0	0		0	0	0	0	0	0	0	1	0	0	0	0
517610	517610	1	1	39		2	1	7	600	1	2	0	1	0	0	0	0	0	1	1							0		1	600	0	0	0	0	1	1	0	0	0	0	0	0	0	0	1	0	0	0	0
517620	517620	1	1	39		1	1	12	1200	0		0	0	0	0	0	0	0	1	1							0		0		0	0	0	0	1	0	0	0	0	0	0	0	0	0	1	1	1	1	1
517620	517620	0	0	37	0	2	1	12		0		0	0	0	0	0	0	0	1	1											1	0	1	0	0	0		0	0	0	0	0	0	0	1	0	0	0	0
517640	517640	1	0	20	0	2	1	9	500	1	2	0	0	0	0	0	0	1	1	1							0		1	1.2	1	1	0	0	0	0	1	0	0	0	0	1	1	0	1	0	0	0	0
517640	517640	0	1	25		2	1	6		1	2	0	0	0	0	0	0	1	0												1	1	0	1	0	0		0	0	0	0	0	0	0	1	1	0	0	0
517650	517650	0	0	40	0	2	1	9		0		0	0	0	0	0	0	0	0												0	0	0	0	1	0		0	0	0	0	0	0	0	1	0	0	0	0
517650	517650	0	1	17		2	1	10		1	2	0	0	0	0	0	0	1	0												0	1	0	0	0	0		0	0	0	0	0	0	0	1	0	0	1	1
517680	517680	0	0	42	0	2	2	12		0		0	0	0	0	0	0	0	0												0	0	0	0	0	1		0	0	0	0	0	0	0	0	0	0	0	1
517820	517820	1	1	50		2	2	12	1300	1	2	0	1	0	0	0	0	0	1	0	0	4			5	4	0		1	600	1	1	0	0	0	0	0	0	0	0	0	0	0	0	1	0	0	0	0
517820	517820	0	0	59	0	3	2	5		1	2	0	0	0	0	0	0	1	1	0	0	4			5	4					0	0	0	1	0	0		0	0	0	0	0	0	0	1	0	0	0	0
517830	517830	1	1	35		3	1	12	1400	1	1	0	0	0	0	0	0	1	1	0	0	4			5	2	1	400	0		0	0	0	1	0	0	0	0	0	0	0	0	0	0	0	1	0	1	0
517840	517840	1	0	61	0	2	1	6	400	0		0	0	0	0	0	0	0	0								0		1	600	1	0	0	0	0	0	0	0	0	0	0	0	0	0	1	0	0	0	0
517860	517860	0	0	64	0	2	1	6		0		0	0	0	0	0	0	0	0												1	1	0	0	0	0		0	0	0	0	0	0	0	1	0	1	0	0
517920	517920	1	0	36	0	3	1	12	1300	1	2	0	0	0	0	0	0	1	1	0	0	4			4	4	0		0		1	1	0	0	0	0	0	0	0	0	0	0	0	0	1	1	0	0	0
518010	518010	1	0	50	0	2	3	7	0	0		0	0	0	0	0	0	0	0								0		1	600	0	0	0	1	1	0	1	0	0	0	0	1	1	0	1	0	1	1	1
518030	518030	0	0	8	0	2	1	4				0	0	0	0	0	0	0													0	1	0	0	0	1		0	0	0	0	0	0	0	0	0	0	1	0
518040	518040	0	0	71	0	2	4	6		0		0	0	0	0	0	0	0	0												0	0	0	0	0	1		0	0	0	0	0	0	0	1	0	0	1	1
518040	518040	0	0	28	0	2	2	12		1	2	0	0	0	0	0	0	1	0												0	0	0	1	0	0		0	0	0	0	0	0	0	1	1	1	1	1
518040	518040	0	0	53	0	2	1	12		0		0	0	0	0	0	0	0	0												0	1	0	0	1	0		0	0	0	0	0	0	0	1	1	1	1	1
518060	518060	0	1	7		2	1	2				0	0	0	0	0	0	0													0	1	1	0	0	0		0	0	0	0	0	0	0	1	1	1	1	1
518060	518060	1	0	25	0	2	3	11	1100	1	1	0	0	0	0	0	0	0	1	0	0	4			4	2	0		0		0	0	1	1	0	0	0	0	0	0	0	0	0	0	1	1	1	1	1
518090	518090	0	1	77	0	2	2	4	1100	0		0	0	0	0	0	0	0	0								0		0		0	0	0	0	1	0	0	0	0	0	0	0	0	0	1	0	1	0	1
518090	518090	1	0	73	0	2	2	1	1100	0		0	0	0	0	0	0	0	0								0		0		1	0	0	1	0	0	0	0	0	0	0	0	0	0	1	1	1	1	1
518100	518100	1	1	46		2	1	10	1100	0		0	0	0	0	0	0	0	0								0		0		0	1	0	0	1	0	1	1	1	1	1	1	1	0	1	1	1	1	1
518110	518110	0	1	12		3	1	8		0		0	0	0	0	0	0	0	0		1		5	0							0	1	1	0	0	0		0	0	0	0	0	0	0	1	1	1	1	1
518110	518110	0	0	36	0	3	2	12		1	1	0	0	0	0	0	0	0	1	0	0	4			4	2					0	1	0	0	0	0		0	0	0	0	0	0	0	0	0	0	0	0
518120	518120	1	1	36		2	1	12	600	0		0	0	0	0	0	0	0	1	1							0		0		0	0	0	1	0	0	0	0	0	0	0	0	0	0	0	0	1	0	0
518130	518130	0	0	40	0	2	2	12		0		0	0	0	0	0	0	0	0												0	0	0	1	0	0		0	0	0	0	0	0	0	0	0	0	0	0
518130	518130	0	0	12	0	2	1	8		0		0	0	0	0	0	0	0	0		0	4			5	2					0	1	1	0	0	0		0	0	0	0	0	0	0	0	0	0	1	0
518130	518130	0	0	7	0	2	1	3				0	0	0	0	0	0	0													0	0	1	0	0	0		0	0	0	0	0	0	0	1	0	0	0	1
518150	518150	1	0	51	0	2	2	14	600	1	2	0	0	0	0	0	0	1	1	1							0		1	600	1	1	0	1	1	0	1	1	0	0	0	0	0	0	1	1	1	1	1
518190	518190	1	1	34		2	3	12	3000	1	1	0	0	0	0	0	0	1	1	1							0		1	600	0	0	0	1	0	0	1	0	0	0	0	1	0	0	1	0	0	0	0
518230	518230	1	0	51	0	2	2	6	800	1	2	0	0	0	0	0	0	1	1	0	0	4			2	6	0		1	6000	0	1	0	0	0	0	0	0	0	0	0	0	0	0	1	0	0	0	0
518330	518330	1	1	47		2	2	12	2000	0		0	0	0	0	0	0	0	0								0		1	600	0	0	0	0	0	1	0	0	0	0	0	0	0	0	1	1	1	1	1
518330	518330	0	0	23	0	2	1	12		1	2	0	0	0	0	0	0	1	0												0	0	0	0	0	1		0	0	0	0	0	0	0	1	1	1	1	1
518330	518330	0	0	42	0	2	2	12		0		0	0	0	0	0	0	0	0												0	0	0	0	0	1		0	0	0	0	0	0	0	1	1	1	1	1
518330	518330	0	0	13	0	2	1	8		0		0	0	0	0	0	0	0	0												0	0	0	0	0	1		0	0	0	0	0	0	0	1	0	0	1	1
518330	518330	0	0	6	0	2	1	1				0	0	0	0	0	0	0													0	0	0	0	0	1		0	0	0	0	0	0	0	1	1	1	1	1
518340	518340	1	1	43		2	1	12	1100	1	2	0	0	0	0	0	0	1	1	0	0	4			5	1	0		1	600	1	0	0	1	0	0	0	0	0	0	0	0	0	0	1	1	1	1	1
518430	518430	0	0	38	0	2	1	5		0		0	0	0	0	0	0	0	0												1	0	1	1	1	0		0	0	0	0	0	0	0	1	1	1	1	1
519010	519010	1	0	49	0	2	4	9	2000	1	1	0	0	0	0	0	0	1	1	0	1		5	1			0		0		1	1	1	1	0	0	0	0	0	0	0	0	0	0	1	1	0	0	0
519080	519080	1	0	54	0	3	4	6	1210	0		0	0	0	0	0	0	0	0								0		1	1200	1	1	1	1	1	0	0	0	0	0	0	0	0	0	1	1	0	0	0
519080	519080	0	1	17		2	3	10		1	2	0	0	0	0	0	0	1	0												1	1	0	0	0	0		0	0	0	0	0	0	0	1	1	0	0	1
519090	519090	1	0	80	0	3	4	12	1100	0		0	0	0	0	0	0	0	0								0		0		1	1	1	0	1	0	1	0	0	0	0	0	1	0	1	1	1	1	1
519110	519110	0	0	13	0	2	1	8		0		0	0	0	0	0	0	0	0												0	1	1	0	0	0		0	0	0	0	0	0	0	1	0	0	1	0
519110	519110	1	0	45	0	2	1	8	1500	0		0	0	0	0	0	0	0	0								0		1	600	0	0	0	0	0	0	1	0	0	0	0	0	0	0	0	0	0	0	0
519110	519110	0	1	18		3	1	12		0		0	0	0	0	0	0	0	0												0	1	0	1	0	0		0	0	0	0	0	0	0	1	0	1	0	0
519110	519110	0	1	22		3	1	12		1	2	0	0	0	0	0	0	1	1	0	0	4			5	2					1	0	0	1	0	0		0	0	0	0	0	0	0	1	0	0	1	0
519150	519150	1	0	69	0	3	4	3	1100	0		0	0	0	0	0	0	0	0								0		0		0	1	1	0	0	0	0	0	0	0	0	0	0	0	0	1	0	1	0
519150	519150	0	1	8		3	1	3				0	0	0	0	0	0	0													1	0	0	0	0	0		0	0	0	0	0	0	0	0	1	0	0	0
519150	519150	0	0	28	1	2	1	10		0		0	0	0	0	0	0	0	1	1											0	1	1	0	0	0		0	0	0	0	0	0	0	0	0	0	1	0
519180	519180	0	0	45	0	2	2	6		1	2	0	0	0	0	0	0	1	1	0	1		3	1							0	0	0	0	0	1		0	0	0	0	0	0	0	0	1	0	1	1
519180	519180	1	1	44		2	2	10	2000	1	2	0	0	0	0	0	0	1	1	0	1		1	1			1	400	1	1.2	1	0	0	1	0	0	1	0	0	0	0	1	1	0	1	1	1	0	1
519180	519180	0	1	15		3	1	10		1	2	0	0	1	0	0	0	0	0												0	1	1	0	0	0		0	0	0	0	0	0	0	1	1	1	1	0
519300	519300	1	1	21		4	1	13	1200	1	1	0	0	0	0	0	0	1	1	1							0		1	600	0	1	0	1	1	0	1	1	0	1	1	1	1	0	1	1	1	0	1
519310	519310	1	0	63	0	3	4	3	1100	0		0	0	0	0	0	0	0	0								0		0		0	0	0	0	0	1	0	0	0	0	0	0	0	0	0	1	1	1	0
519310	519310	0	1	33		2	1	12		1	2	0	0	0	0	0	0	1	0												1	1	0	1	0	0		0	0	0	0	0	0	0	1	1	0	1	1
519350	519350	1	0	66	0	1	1	5	400	0		0	0	0	0	0	0	0	1	1							1	400	1	600	1	1	0	1	0	0	1	0	0	1	0	0	0	0	1	1	1	0	0
519400	519400	0	0	48	0	3	2	8		0		0	0	0	0	0	0	0	0												0	0	0	0	0	1		0	0	0	0	0	0	0	1	0	0	0	0
519410	519410	0	0	38	0	3	2	12		1	2	0	0	0	0	0	0	1	1	1											0	0	0	0	0	1		0	0	0	0	0	0	0	0	0	0	0	0
519430	519430	1	0	31	0	2	3	12	1200	1	1	0	0	0	0	0	0	1	1	0	0	4			4	2	1	400	0		1	0	0	0	0	0	1	0	1	0	0	0	0	0	0	0	0	0	0
519530	519530	1	0	54	0	3	2	0	500	1	2	0	0	0	0	0	0	1	0								0		0		0	0	0	1	1	0	0	0	0	0	0	0	0	0	1	0	0	0	0
519530	519530	0	1	34		2	1	9		0		0	0	0	0	0	0	0	1	1											0	0	0	1	0	0		0	0	0	0	0	0	0	1	0	0	0	0
519540	519540	1	0	61	0	3	1	2	400	0		0	0	0	0	0	0	0	0								1	400	0		1	1	0	0	1	0	1	1	0	0	0	0	0	0	0	0	0	0	0
519550	519550	1	0	27	0	2	3	12	150	0		0	0	0	0	0	0	0	0								1	150	1	1200	1	1	1	1	1	0	1	1	0	0	0	1	1	0	1	1	1	1	1
519550	519550	1	1	30		2	1	12	1700	1	1	0	0	0	0	0	0	1	0								1	400	1	600	1	0	0	1	0	0	0	0	0	0	0	0	0	0	1	1	1	1	1
519550	519550	0	0	26	0	2	1	12		1	2	0	0	0	0	0	0	1	1	1											1	1	1	1	1	0		0	0	0	0	0	0	0	0	0	0	0	1
519550	519550	0	1	9		3	1	4				0	0	0	0	0	0	0													1	1	0	0	0	0		0	0	0	0	0	0	0	0	0	0	0	0
519610	519610	0	0	38	0	2	1	12		1	2	0	1	0	0	0	0	0	0												0	0	0	0	0	1		0	0	0	0	0	0	0	1	0	0	0	0
519620	519620	1	0	85	0	3	4	6	2400	0		0	0	0	0	0	0	0	0								0		0		0	1	0	0	1	0	1	1	0	0	0	0	0	0	0	0	0	0	0
519620	519620	0	1	60		2	1	8		0		0	0	0	0	0	0	0	0												0	1	1	0	1	0		0	0	0	0	0	0	0	1	0	0	1	0
519620	519620	0	1	51		3	1	9		0		0	0	0	0	0	0	0	0												0	0	0	0	1	0		0	0	0	0	0	0	0	1	1	0	1	0
519630	519630	0	0	76	0	3	2	5		0		0	0	0	0	0	0	0	0												1	1	0	0	1	0		0	0	0	0	0	0	0	1	0	0	0	0
519630	519630	1	1	87		1	2	6	2400	0		0	0	0	0	0	0	0	0								0		0		1	0	0	0	1	0	1	1	0	0	0	0	0	0	1	0	0	0	0
519630	519630	0	0	45	0	2	1	12		1	2	0	0	0	0	0	0	1	0												1	0	0	1	0	0		0	0	0	0	0	0	0	1	1	0	0	0
519640	519640	1	1	75		3	4	3	1500	1	2	0	0	0	0	0	0	1	1	0	0	4			5	4	0		0		1	0	0	1	1	0	1	1	1	0	0	0	0	0	1	0	0	0	0
519640	519640	0	1	33		2	1	12		1	1	0	0	1	0	0	0	0	1	0	0	4			5	2					1	0	0	0	0	0		0	0	0	0	0	0	0	0	1	0	0	1
519650	519650	1	1	54		2	1	10	1000	1	2	0	0	0	0	0	0	1	1	0	1	4	5	0			0		0		1	1	0	0	0	0	1	1	0	0	0	0	0	0	1	0	0	1	0
519660	519660	1	0	45	0	2	1	6	1000	1	2	0	0	0	0	0	0	1	1	0	0	4			5	4	0		0		1	0	1	0	0	0	1	1	0	0	0	0	0	0	1	0	1	0	0
519660	519660	0	1	19		3	1	6				0	0	0	0	0	0	0													1	1	0	0	0	0		0	0	0	0	0	0	0	1	1	0	0	0
519670	519670	1	1	33		2	2	12	1600	1	1	0	0	0	0	0	0	1	1	0	0	4			5	2	0		0		1	0	1	0	0	0	0	0	0	0	0	0	0	0	1	0	1	0	0
519670	519670	0	0	62	0	3	1	10		0		0	0	0	0	0	0	0	0												1	0	0	0	0	0		0	0	0	0	0	0	0	1	0	1	0	0
519670	519670	0	0	31	0	1	2	12		0		0	0	0	0	0	0	0	0												0	0	1	0	1	0		0	0	0	0	0	0	0	1	0	0	0	0
519680	519680	1	0	34	0	2	1	12	400	1	1	0	0	0	0	0	0	1	1	1							0		0		1	1	0	1	1	0	0	0	0	0	0	0	0	0	1	1	1	1	1
519680	519680	0	1	50		3	1	12		1	2	1	0	0	0	0	0	0	1	0	0	4			4	2					1	1	0	0	0	0		0	0	0	0	0	0	0	1	1	1	1	1
519690	519690	1	0	43	0	2	3	10	1212	1	2	0	0	0	0	0	0	1	1	0	0	4			4	2	0		1	1.2	1	1	0	1	1	0	0	0	0	0	0	0	0	0	1	1	1	0	0
519700	519700	1	0	44	0	2	1	10	900	1	2	0	0	0	0	0	0	1	1	0	0	4			2	2	0		1	600	1	0	0	0	0	0	1	1	0	0	0	0	0	0	0	0	0	0	0
519760	519760	0	0	56	0	3	2	11		1	1	0	0	0	0	0	0	0	1	0	0	4			3	2					0	0	0	0	1	0		0	0	0	0	0	0	0	0	0	0	0	0
519760	519760	0	1	72		3	1	0		0		0	0	0	0	0	0	0	0		1		5	1							0	0	0	1	1	0		0	0	0	0	0	0	0	0	0	1	1	0
519760	519760	1	1	67		3	2	2	1100	0		0	0	0	0	0	0	0	0								0		0		0	0	1	0	1	0	0	0	0	0	0	0	0	0	1	1	1	1	1
519770	519770	1	0	25	0	3	1	8	900	1	2	0	0	0	0	0	0	1	0								0		1	600	0	0	1	1	0	0	0	0	0	0	0	0	0	0	1	1	1	1	1
519830	519830	0	0	13	0	3	1	7		0		0	0	0	0	0	0	0	0												0	0	1	0	0	0		0	0	0	0	0	0	0	0	1	1	1	0
519830	519830	0	0	35	0	3	3	9		0		0	0	0	0	0	0	0	1	0	0	4			5	2					0	0	1	1	0	0		0	0	0	0	0	0	0	1	1	1	1	1
519830	519830	0	1	36		3	3	12		1	2	1	0	0	0	0	0	0	1	0	0	4			5	6					1	1	0	0	0	0		0	0	0	0	0	0	0	1	0	0	0	0
519850	519850	0	0	27	0	3	3	12		1	2	0	0	0	0	0	0	1	0												0	0	0	1	0	0		0	0	0	0	0	0	0	1	1	1	1	1
519860	519860	1	0	21	0	3	1	7	800	0		0	0	0	0	0	0	0	0								0		1	1200	0	1	0	0	0	0	0	0	0	0	0	0	0	0	1	1	1	0	0
519860	519860	0	0	6	0	2	1	1				0	0	0	0	0	0	0													1	0	1	0	0	0		0	0	0	0	0	0	0	1	1	1	1	0
519860	519860	1	0	22	0	3	1	9	400	0		0	0	0	0	0	0	0	0								1	400	1	600	1	0	0	0	0	0	0	0	0	0	0	0	0	0	1	1	1	1	1
519860	519860	1	1	29		3	1	9	1100	1	1	0	0	0	0	0	0	1	1	0	0	4			5	4	0		0		0	0	1	1	0	0	0	0	0	0	0	0	0	0	1	1	1	1	1
519880	519880	0	0	22	0	2	1	12		1	2	0	0	0	0	0	0	1	1	1											0	0	0	1	0	0		0	0	0	0	0	0	0	1	1	1	1	1
519880	519880	0	1	21		2	1	12		0		0	0	0	0	0	0	0	1	1											0	0	0	1	0	0		0	0	0	0	0	0	0	0	1	1	1	0
519880	519880	0	0	59	0	1	1	0		0		0	0	0	0	0	0	0	0												0	0	0	0	1	0		0	0	0	0	0	0	0	0	0	1	1	0
519950	519950	1	1	30		3	3	12	1500	1	1	0	0	0	0	0	0	1	1	0	0	4			5	2	0		0		1	1	1	0	0	0	0	0	0	0	0	0	0	0	1	0	0	1	0
519980	519980	1	0	25	0	2	3	14	2000	0		0	0	0	0	0	0	0	0								0		0		1	0	1	0	0	0	1	1	0	0	0	0	0	0	1	1	0	0	0
519980	519980	0	1	25		2	4	14		1	1	1	0	0	0	0	0	0	1	0	0	4			5	2					1	0	1	0	0	0		0	0	0	0	0	0	0	1	0	0	0	1
520010	520010	1	0	40	0	3	4	14	1500	1	1	0	0	0	0	0	0	1	1	0	0	4			5	7	0		0		1	1	1	1	1	0	0	0	0	0	0	0	0	0	1	1	1	1	1
520020	520020	1	1	24		2	1	11	800	1	2	0	0	0	1	1	1	0	1	1							0		1	600	0	0	0	0	0	0		0	0	0	0	0	0	0	0	0	0	0	0
520030	520030	1	0	38	0	3	1	12	600	0		0	0	0	0	0	0	0	1	0	0	4			4	1	0		0		1	0	0	1	1	0	1	1	0	0	0	1	0	0	1	1	1	1	1
520050	520050	1	0	25	0	2	1	9	500	1	2	0	1	0	0	0	0	0	0								1	400	1	600	0	0	0	1	1	0	0	0	0	0	0	0	0	0	0	0	0	0	0
520070	520070	0	0	41	0	4	4	8		1	2	0	0	0	0	0	0	1	0												1	0	0	0	1	0		0	0	0	0	0	0	0	0	1	0	1	0
520070	520070	1	0	24	0	2	1	12	1000	1	1	0	0	0	0	0	0	1	1	1							1	400	1	600	0	1	0	1	0	0	0	0	0	0	0	0	0	0	0	1	0	0	0
520120	520120	1	0	44	0	2	1	12	1212	1	1	0	0	1	0	0	0	0	0								0		0		0	0	0	0	1	0	0	0	0	0	0	0	0	0	1	1	1	1	1
520140	520140	1	0	54	0	2	5	12	1212	1	2	0	0	0	0	0	0	1	0								0		0		0	0	0	1	0	0	1	0	0	1	0	0	0	1	0	0	1	1	0
520150	520150	1	0	30	0	2	1	10	500	1	2	0	0	0	0	0	0	1	0								0		1	600	0	0	0	1	1	0	1	1	0	0	0	0	0	1	1	1	1	1	1
520180	520180	1	0	26	0	3	1	7	400	0		0	0	0	0	0	0	0	0								1	400	1	400	0	0	1	0	0	0	0	0	0	0	0	0	0	0	0	1	0	0	0
520180	520180	0	0	7	0	3	1	2				0	0	0	0	0	0	0													0	0	1	0	0	0		0	0	0	0	0	0	0	0	1	0	0	0
520180	520180	0	0	52	0	3	5	11		0		0	0	0	0	0	0	0	0												1	0	0	1	0	0		0	0	0	0	0	0	0	1	0	0	0	0
520190	520190	1	0	49	0	2	1	7	300	0		0	0	0	0	0	0	0	0								0		0		0	0	1	1	0	0	0	0	0	0	0	0	0	0	0	1	1	1	1
520200	520200	1	0	43	0	3	5	12	400	0		0	0	0	0	0	0	0	0								1	400	1	1200	1	0	0	0	0	0	0	0	0	0	0	0	0	0	0	0	0	0	0
520210	520210	1	0	39	0	3	3	7	400	0		0	0	0	0	0	0	0	0								0		1	400	0	0	1	0	0	0	0	0	0	0	0	0	0	0	0	0	0	0	0
520240	520240	1	0	53	0	5	3	9	1212	0		0	0	0	0	0	0	0	0								0		1	600	1	0	0	0	0	0	0	0	0	0	0	0	0	0	1	0	1	0	0
520240	520240	0	1	70		2	4	0		0		0	0	0	0	0	0	0	0												0	0	0	0	0	1		0	0	0	0	0	0	0	0	0	0	0	0
520240	520240	0	1	47		3	3	9		1	2	0	0	0	0	0	0	1	1	0	0	4			5	4					0	0	0	1	0	0		0	0	0	0	0	0	0	1	0	0	0	0
520250	520250	1	1	62		3	3	8	1212	0		0	0	0	0	0	0	0	0								0		0		0	0	0	0	1	0	0	0	0	0	0	0	0	0	0	0	0	0	0
520250	520250	0	0	22	0	3	1	12		1	1	0	0	0	0	0	0	1	0												0	0	0	1	0	1		0	0	0	0	0	0	0	1	1	1	1	1
520280	520280	1	1	49		3	1	6	0	0		0	0	0	0	0	0	0	0								0		1	400	0	0	0	0	0	1	0	0	0	0	0	0	0	0	0	0	1	0	0
520290	520290	1	1	42		2	1	6	1000	1	2	1	0	0	0	0	0	0	1	0	0	4			4	2	0		1	600	1	1	0	1	1	0	0	0	0	0	0	0	0	0	1	1	1	0	1
520300	520300	1	0	54	0	2	4	8	500	1	2	0	0	0	0	0	0	1	0								0		0		0	0	0	1	0	0	0	0	0	0	0	0	0	0	1	1	1	1	1
520320	520320	1	0	35	0	2	5	12	700	0		0	0	0	0	0	0	0	0								1	400	1	1200	0	0	1	0	0	0	0	0	0	0	0	0	0	0	1	1	1	1	1
520330	520330	1	1	31		2	1	9	1200	1	1	0	0	0	0	0	0	1	0								0		1	600	1	1	0	1	0	0	0	0	0	0	0	0	0	0	1	1	0	1	0
520350	520350	1	0	61	0	2	1	9	800	1	1	0	0	0	0	0	0	1	1	1							0		0		1	0	0	0	0	0	1	1	0	0	0	0	0	0	1	1	1	1	1
520370	520370	1	0	42	0	2	2	8	500	1	1	0	0	0	0	0	0	1	1	1							0		0		1	0	0	0	0	0	1	1	0	0	0	0	0	0	1	0	0	0	0
520370	520370	0	1	19		2	1	11		1	2	1	1	0	0	0	0	0	1	0	0	4			5	4					0	1	0	0	0	0		0	0	0	0	0	0	0	0	1	1	0	0
520370	520370	0	0	5	0	2	1	1				0	0	0	0	0	0	0													0	1	1	0	0	0		0	0	0	0	0	0	0	1	0	0	0	0
520370	520370	0	1	11		2	1	5				0	0	0	0	0	0	0													0	0	1	0	0	0		0	0	0	0	0	0	0	1	0	0	0	0
520380	520380	1	0	33	0	3	1	12	500	0		0	0	0	0	0	0	0	1	1							0		1	600	0	0	1	0	0	0	1	1	0	0	0	1	0	0	0	1	0	0	0
520380	520380	0	1	7		3	1	2				0	0	0	0	0	0	0													0	0	1	0	0	0		0	0	0	0	0	0	0	0	1	0	0	0
520380	520380	0	1	38		3	3	11		1	2	0	0	0	0	0	0	1	1	0	0	4			2	1					1	0	0	0	0	0		0	0	0	0	0	0	0	1	0	0	0	0
520380	520380	0	0	14	0	2	1	9		1	2	0	0	0	0	0	0	1	0												0	0	0	0	0	1		0	0	0	0	0	0	0	0	1	0	0	0
521020	521020	1	0	28	0	3	3	12	500	0		0	0	0	0	0	0	0	0								1	400	1	1800	0	0	1	0	1	0	1	0	0	1	0	0	0	0	1	1	1	1	1
521020	521020	0	1	5		1	1	1				0	0	0	0	0	0	0													0	1	0	0	0	0		0	0	0	0	0	0	0	1	1	1	1	1
521030	521030	1	0	36	0	3	2	7	300	0		0	0	0	0	0	0	0	1	1							0		0		0	0	0	1	0	0	0	0	0	0	0	0	0	0	1	1	1	1	1
521050	521050	1	0	28	0	3	1	12	400	0		0	0	0	0	0	0	0	0								1	400	1	600	1	1	1	1	1	0	1	1	0	0	0	0	0	0	0	1	0	0	0
521050	521050	0	0	46	0	3	1	5		1	1	0	0	0	0	0	0	1	1	1											0	1	0	0	0	0		0	0	0	0	0	0	0	1	1	1	0	0
521060	521060	1	0	28	1	3	1	12	400	0		0	0	0	0	0	0	0	0								1	400	1	600	0	0	1	0	0	0	1	0	0	0	0	1	0	0	1	1	1	1	1
521060	521060	0	0	23	0	3	1	12		0		0	0	0	0	0	0	0	0												1	1	1	1	1	0		0	0	0	0	0	0	0	1	1	1	1	1
521060	521060	0	1	6		3	1	1				0	0	0	0	0	0	0													0	0	1	0	0	0		0	0	0	0	0	0	0	1	1	1	1	1
521060	521060	0	0	60	1	4	1	9		1	1	0	0	0	0	0	0	1	1	0	0	4			5	2					0	0	0	0	1	1		0	0	0	0	0	0	0	0	1	0	0	0
521070	521070	1	1	36		2	2	9	500	1	2	0	0	0	0	0	0	1	0								0		1	600	0	0	0	1	0	0	0	0	0	0	0	0	0	0	1	0	0	0	0
521070	521070	0	0	42	0	2	2	12		1	2	0	0	0	0	0	0	1	0												0	0	0	0	0	1		0	0	0	0	0	0	0	0	0	0	0	0
521070	521070	0	1	18		3	1	8		1	2	0	0	0	0	0	0	1	0												0	0	0	0	0	1		0	0	0	0	0	0	0	0	0	0	0	1
521080	521080	1	0	59	0	9	5	9	400	0		0	0	0	0	0	0	0	0								1	400	1	1200	0	0	0	0	1	0	1	0	0	0	0	0	1	1	1	1	0	0	0
521130	521130	1	0	39	0	3	2	12	400	1	2	0	0	0	0	0	0	1	0								1	400	1	600	1	0	1	0	0	0	1	0	0	0	0	0	0	1	0	0	1	0	0
521130	521130	0	0	6	0	3	1	2				0	0	0	0	0	0	0													0	0	1	0	0	0		0	0	0	0	0	0	0	0	0	1	0	0
521130	521130	0	0	12	0	3	1	8		0		0	0	0	0	0	0	0	0												0	0	1	0	0	0		0	0	0	0	0	0	0	1	1	1	1	1
521140	521140	1	0	44	0	1	3	12	2000	1	2	0	0	0	0	0	0	1	1	1							0		1	600	0	0	0	1	0	0	1	1	0	0	0	0	0	0	0	1	0	0	0
521150	521150	1	0	48	0	3	1	5	510	1	2	0	0	0	0	0	0	1	0								1	400	1	1200	0	0	1	1	0	0	1	1	0	0	0	0	1	0	1	1	1	1	1
521170	521170	1	1	69		2	1	9	6000	1	1	0	0	0	0	0	0	1	0								0		0		0	1	0	1	1	0	0	0	0	0	0	0	0	0	0	1	0	0	0
521190	521190	1	0	74	0	3	1	0	1200	0		0	0	0	0	0	0	0	0								0		1	600	1	0	0	0	0	0	0	0	0	0	0	0	0	0	0	0	0	0	0
521220	521220	1	0	47	0	3	1	5	1212	1	2	0	0	0	0	0	0	1	0								0		0		0	0	0	1	1	0	1	1	0	1	1	1	1	0	0	1	0	0	0
521230	521230	1	1	48		2	2	5	1500	0		0	0	0	0	0	0	0	0								0		1	600	0	0	0	0	0	1	0	0	0	0	0	0	0	0	0	0	0	0	0
521310	521310	1	1	44		3	2	12	1500	1	2	0	0	0	0	0	0	1	0								0		0		0	1	0	1	0	0	0	0	0	0	0	0	0	0	1	0	0	0	0
521340	521340	1	1	74		4	4	4	600	0		0	0	0	0	0	0	0	0								0		0		0	0	0	0	0	1	0	0	0	0	0	0	0	0	0	0	0	0	0
521350	521350	1	0	34	0	2	1	8	800	1	2	0	0	0	0	0	0	1	1	0	1		4	1			1	400	1	1.2	1	1	1	1	0	0	0	0	0	0	0	0	0	0	1	1	1	1	1
521350	521350	0	1	49		2	3	6		1	1	0	0	0	0	0	0	1	1	0	0	4			5	1					1	0	0	0	0	0		0	0	0	0	0	0	0	0	1	0	0	0
521350	521350	0	0	17	0	2	1	12		0		0	0	0	0	0	0	0	0												0	1	1	0	0	0		0	0	0	0	0	0	0	0	0	0	0	0
521350	521350	0	0	10	0	2	1	4				0	0	0	0	0	0	0													0	1	0	0	0	0		0	0	0	0	0	0	0	1	1	0	0	0
521380	521380	1	1	36		3	3	6	1200	1	2	0	0	0	0	0	0	1	0								0		1	600	0	0	0	1	0	0	0	0	0	0	0	0	0	0	0	1	0	0	0
521400	521400	1	1	54		2	2	12	500	0		0	0	0	0	0	0	0	1	1							0		1	600	1	1	1	0	0	0	0	0	0	0	0	0	0	0	1	1	1	0	0
521400	521400	0	0	52	0	3	2	8		1	2	0	0	0	0	0	0	1	1	0	1		4	1							1	1	0	0	0	0		0	0	0	0	0	0	0	1	1	0	0	1
521410	521410	1	0	51	0	2	1	0	1200	1	2	0	0	0	0	0	0	1	1	0	0	4			2	3	0		1	600	0	0	0	0	1	0	0	0	0	0	0	0	0	0	0	0	1	1	0
521420	521420	1	0	41	0	2	1	5	400	1	2	0	0	0	0	0	0	1	1	1							1	100	1	1.8	1	0	0	0	0	0	1	0	0	0	0	1	1	0	1	1	1	1	1
521470	521470	1	0	21	0	3	1	12	1200	0		0	0	0	0	0	0	0	0								0		1	600	1	0	0	0	0	0	0	0	0	0	0	0	0	0	1	1	1	0	0
521470	521470	0	0	44	0	3	3	12		1	1	0	0	0	0	0	0	1	1	0	0	4			5	2					0	0	1	0	0	0		0	0	0	0	0	0	0	0	0	1	0	0
521490	521490	1	1	56		3	3	2	600	0		0	0	0	0	0	0	0	0								1	400	1	600	0	0	0	1	1	0	1	0	0	0	0	1	0	0	1	1	1	1	1
521550	521550	1	0	55	0	3	1	10	600	1	2	0	0	0	0	0	1	0	1	1							1	400	1	600	1	1	0	1	1	0	0	0	0	0	0	0	0	0	1	1	1	1	1
521550	521550	0	1	9		3	1	5				0	0	0	0	0	0	0													1	1	0	1	1	0		0	0	0	0	0	0	0	1	1	1	1	1
521610	521610	0	0	33	0	2	1	12		1	2	0	0	0	0	0	0	1	1	0	1		4	1							1	1	1	1	1	0		0	0	0	0	0	0	0	1	1	1	1	1
521610	521610	0	0	7	0	2	1	2				0	0	0	0	0	0	0													1	1	1	1	1	0		0	0	0	0	0	0	0	1	1	1	1	0
521610	521610	0	1	15		3	1	10		0		0	0	0	0	0	0	0	0												0	1	0	0	0	0		0	0	0	0	0	0	0	1	1	1	1	1
521620	521620	1	1	46		3	1	4	1212	1	2	1	0	0	0	0	0	0	1	0	0	4			5	2	0		0		0	0	0	0	0	1	1	1	0	0	0	0	0	0	1	1	1	1	1
522010	522010	1	1	74		1	4	2	1200	0		0	0	0	0	0	0	0	0								0		0		1	0	0	0	0	0	0	0	0	0	0	0	0	0	1	1	1	1	1
522020	522020	1	1	27		3	3	9	2800	1	2	0	0	0	0	0	0	1	1	0	0	4			5	2	1	400	0		0	0	1	0	0	0	0	0	0	0	0	0	0	0	0	0	0	0	1
522050	522050	1	1	47		3	1	11	2000	1	1	0	0	0	0	0	0	1	1	0	0	4			5	2	0		0		1	1	0	0	0	0	0	0	0	0	0	0	0	0	1	0	0	1	0
522060	522060	0	0	53	1	3	1	10		1	2	0	0	0	0	0	0	1	1	1											1	1	0	1	1	0		0	0	0	0	0	0	0	1	1	1	1	0
522060	522060	0	0	19	0	3	1	10		0		0	0	0	0	0	0	0	0												1	1	0	1	1	0		0	0	0	0	0	0	0	1	1	1	1	1
522070	522070	0	0	70	0	3	2	5		0		0	0	0	0	0	0	0	0												1	0	0	0	1	0		0	0	0	0	0	0	0	1	0	0	1	1
522070	522070	1	1	68		3	4	5	1200	0		0	0	0	0	0	0	0	0								0		0		1	1	0	0	0	0	0	0	0	0	0	0	0	0	1	1	0	1	0
522100	522100	1	0	50	0	2	1	12	500	1	2	0	0	0	0	0	0	1	1	0	0	4			5	4	0		1	600	0	0	0	1	0	0	1	0	1	0	0	0	0	0	1	1	0	1	1
522150	522150	1	0	61	0	3	1	12	600	1	2	0	0	0	0	0	0	1	1	1							0		1	600	0	0	0	1	0	0	0	0	0	0	0	0	0	0	0	0	0	0	0
522160	522160	1	0	44	0	3	1	12	800	1	1	0	0	0	0	0	0	1	1	1							0		0		1	0	0	1	0	0	1	0	0	0	0	1	1	0	0	0	1	0	0
522220	522220	0	0	57	0	3	2	6		0		0	0	0	0	0	0	0	0												0	0	0	0	0	1		0	0	0	0	0	0	0	1	1	0	0	0
522230	522230	1	0	40	0	3	1	10	1200	0		0	0	0	0	0	0	0	1	1							0		1	600	1	1	0	1	0	0	0	0	0	0	0	0	0	0	1	0	1	1	0
522230	522230	0	1	20		2	1	6		0		0	0	0	0	0	0	0	0												0	1	0	1	0	0		0	0	0	0	0	0	0	1	1	1	1	1
522230	522230	0	0	19	0	1	1	12		0		0	0	0	0	0	0	0	0												0	0	0	0	0	1		0	0	0	0	0	0	0	1	1	0	1	0
522260	522260	1	0	53	0	3	5	6	100	0		0	0	0	0	0	0	0	0								0		0		1	1	0	1	1	0	1	0	0	0	1	0	1	0	1	1	1	1	1
522260	522260	0	1	56		3	1	8		1	2	0	0	0	0	0	0	1	1	1											1	0	1	0	0	0		0	0	0	0	0	0	0	1	0	0	0	0
522280	522280	1	1	25		3	2	12	1212	1	1	0	0	0	0	0	0	1	1	0	0	4			5	2	0		0		0	0	0	0	0	1	0	0	0	0	0	0	0	0	0	0	1	0	0
522290	522290	1	0	76	0	2	4	6	1200	0		0	0	0	0	0	0	0	0								0		0		1	1	1	0	1	0	1	0	0	1	0	0	0	0	1	1	0	0	0
522340	522340	1	1	64		2	4	6	1800	0		0	0	0	0	0	0	0	0								0		0		1	0	0	0	0	0	1	0	0	0	0	0	0	1	1	1	1	1	1
522350	522350	1	0	52	0	2	1	11	500	0		0	0	0	0	0	0	0	0								0		1	1200	1	1	1	1	1	0	1	1	1	1	1	1	1	0	0	0	0	0	0
522350	522350	0	0	16	0	4	1	9		0		0	0	0	0	0	0	0	0												0	0	0	0	1	0		0	0	0	0	0	0	0	0	0	0	0	1
522350	522350	0	1	8		1	1	3				0	0	0	0	0	0	0													0	1	0	0	0	0		0	0	0	0	0	0	0	1	1	1	1	1
522350	522350	0	1	7		3	1	2				0	0	0	0	0	0	0													0	1	0	0	0	0		0	0	0	0	0	0	0	1	1	1	1	1
522350	522350	0	0	23	0	3	1	9		1	2	0	1	0	1	1	0	0	0												1	1	1	1	1	0		0	0	0	0	0	0	0	1	1	1	1	1
522380	522380	1	0	24	0	3	1	7	1000	1	2	0	0	0	0	0	0	1	1	0	1		5	0			0		1	600	0	1	0	0	0	0	0	0	0	0	0	0	0	0	0	0	1	0	0
522390	522390	1	0	32	0	3	2	12	500	1	2	0	0	0	0	0	0	1	0								0		1	600	0	0	0	1	0	0	0	0	0	0	0	0	0	0	0	1	0	0	0
523200	523200	1	0	39	0	3	1	12	600	1	1	0	0	0	0	0	0	1	0								1	400	1	400	1	0	0	1	0	0	0	0	0	0	0	0	0	0	1	1	0	0	1
523200	523200	0	1	23		3	1	12		1	1	0	0	0	0	0	0	1	1	1											0	0	0	1	0	0		0	0	0	0	0	0	0	0	1	0	0	0
523260	523260	0	1	45		1	2	11		1	2	0	0	0	0	0	0	1	1	0	1		5	1							1	1	1	0	0	0		0	0	0	0	0	0	0	1	0	1	0	1
523270	523270	1	0	57	0	2	2	6	450	0		0	0	0	0	0	0	0	0								1	450	1	600	0	0	0	0	0	1	1	0	0	0	0	1	0	0	1	1	0	0	0
523270	523270	0	0	20	0	3	1	12		1	2	1	0	0	0	0	0	0	1	1											0	1	0	1	0	0		0	0	0	0	0	0	0	0	1	0	0	0
523310	523310	1	0	50	0	2	1	1	400	1	2	0	0	0	0	0	0	1	1	0	0	4			2	2	1	300	1	600	0	0	0	0	0	1	0	0	0	0	0	0	0	0	0	0	0	0	0
523320	523320	1	0	56	0	3	1	6	400	0		0	0	0	0	0	0	0	0								1	400	1	400	0	0	1	0	0	0	1	1	0	0	0	1	0	0	0	1	1	1	1
523320	523320	0	0	21	0	2	1	12		0		0	0	0	0	0	0	0	0												0	1	0	0	0	0		0	0	0	0	0	0	0	0	1	1	0	0
523320	523320	0	1	17		3	1	11		0		0	0	0	0	0	0	0	0												0	0	1	0	0	0		0	0	0	0	0	0	0	0	1	1	0	0
523320	523320	0	0	13	0	3	1	7		0		0	0	0	0	0	0	0	0												0	1	1	0	0	0		0	0	0	0	0	0	0	1	1	1	0	1
523380	523380	0	0	26	0	3	1	12		1	2	0	0	0	0	0	0	1	1	1											0	0	1	1	0	0		0	0	0	0	0	0	0	1	0	0	0	0
523390	523390	1	0	43	0	2	1	8	500	0		0	0	0	0	0	0	0	0								1	500	1	300	1	0	0	0	0	0	0	0	0	0	0	0	0	0	0	0	1	0	0
523390	523390	0	1	9		3	1	5				0	0	0	0	0	0	0													1	0	0	0	0	0		0	0	0	0	0	0	0	0	0	0	0	0
523390	523390	0	0	14	0	3	1	8		0		0	0	0	0	0	0	0	0												0	1	0	0	0	0		0	0	0	0	0	0	0	1	0	0	0	0
523390	523390	0	1	5		4	1	2				0	0	0	0	0	0	0													0	0	1	0	0	0		0	0	0	0	0	0	0	1	0	0	0	0
523410	523410	0	0	41	0	2	3	12		0		0	0	0	0	0	0	0	1	0	0	4			3	2					1	1	1	1	1	0		0	0	0	0	0	0	0	1	1	1	1	1
523410	523410	0	0	21	1	2	1	12		0		0	0	0	0	0	0	0	0												1	1	1	0	1	0		0	0	0	0	0	0	0	1	1	1	1	1
523410	523410	0	0	17	0	4	1	12		0		0	0	0	0	0	0	0	0												1	1	1	0	1	0		0	0	0	0	0	0	0	1	1	1	1	1
523410	523410	0	0	11	0	2	1	5				0	0	0	0	0	0	0													1	1	0	0	0	0		0	0	0	0	0	0	0	1	1	0	1	0
523430	523430	1	0	64	0	3	4	11	700	0		0	0	0	0	0	0	0	0								0		1	600	1	1	0	0	0	0	0	0	0	0	0	0	0	0	1	0	1	0	1
523440	523440	0	0	57	0	2	1	5		0		0	0	0	0	0	0	0	0												1	1	0	0	1	0		0	0	0	0	0	0	0	1	1	1	1	1
523440	523440	0	0	31	0	2	2	12		1	1	0	0	0	0	0	0	1	0												1	1	1	1	1	0		0	0	0	0	0	0	0	1	1	1	1	1
523440	523440	0	1	26		2	3	12		1	1	0	0	0	0	0	0	1	1	1											1	0	0	1	0	0		0	0	0	0	0	0	0	1	1	1	0	1
523480	523480	0	0	59	0	3	2	0		0		0	0	0	0	0	0	0	0												1	0	0	0	1	0		0	0	0	0	0	0	0	1	1	0	1	1
523480	523480	1	1	67		2	2	6	1200	1	2	1	0	0	0	0	0	0	1	0	0	4			3	2	0		0		1	1	0	1	0	0	0	0	0	0	0	0	0	0	1	1	0	0	1
523520	523520	1	1	51		3	2	14	3000	1	2	0	0	0	0	0	0	1	1	0	0	3			2	1	0		0		0	0	0	0	1	0	0	0	0	0	0	0	0	0	0	0	1	1	0
523530	523530	1	0	68	0	2	1	12	1200	0		0	0	0	0	0	0	0	0								0		0		1	0	0	0	1	0	0	0	0	0	0	0	0	0	1	1	0	1	0
523550	523550	1	1	76		2	4	6	1200	0		0	0	0	0	0	0	0	0								0		0		1	0	0	0	1	0	0	0	0	0	0	0	0	0	1	0	0	1	0
523640	523640	0	1	20		3	1	12		1	1	0	0	0	0	0	0	1	1	0	0	4			3	2					1	1	0	1	0	0		0	0	0	0	0	0	0	1	1	0	1	1
523640	523640	1	1	54		3	2	12	2000	1	2	0	0	0	0	0	0	1	1	1							0		1	600	1	1	0	0	0	0	1	0	1	0	0	0	0	0	0	0	0	0	0
523700	523700	1	0	35	0	2	1	8	500	1	2	0	0	0	0	0	0	1	0								0		1	600	0	0	0	1	0	0	1	0	0	1	1	1	1	0	1	0	0	0	0
523700	523700	0	1	12		3	1	6		0		0	0	0	0	0	0	0	0												1	0	0	0	0	0		0	0	0	0	0	0	0	0	0	0	1	0
523710	523710	1	1	33		2	1	7	1000	1	1	0	0	0	0	0	0	1	1	0	0	4			5	1	0		0		1	1	0	0	0	0	1	1	1	0	0	0	0	0	0	0	1	1	1
523710	523710	0	0	26	0	5	1	10		0		0	0	0	0	0	0	0	1	1											1	1	0	0	0	0		0	0	0	0	0	0	0	1	1	1	1	0
523780	523780	1	0	58	0	2	2	14	600	0		0	0	0	0	0	0	0	0								1	400	1	600	1	1	0	0	1	0	0	0	0	0	0	0	0	0	1	1	1	1	1
523780	523780	0	1	69		3	2	14		1	2	0	0	0	0	0	0	1	1	0	0	4			5	4					0	0	0	0	0	1		0	0	0	0	0	0	0	0	0	0	0	0
523800	523800	1	0	65	0	2	4	10	1200	0		0	0	0	0	0	0	0	0								0		0		1	1	1	0	1	0	0	0	0	0	0	0	0	0	0	0	1	1	1
523800	523800	0	0	24	0	2	3	12		0		0	0	0	0	0	0	0	0												1	1	0	1	0	0		0	0	0	0	0	0	0	1	1	1	1	1
523800	523800	0	0	7	0	3	1	1				0	0	0	0	0	0	0													1	1	1	0	0	0		0	0	0	0	0	0	0	1	1	0	1	1
523810	523810	1	0	38	0	3	1	11	2000	0		0	0	0	0	0	0	0	0								1	400	1	400	0	0	0	0	0	1	0	0	0	0	0	0	0	0	0	0	0	0	1
523810	523810	0	0	13	0	1	1	9		0		0	0	0	0	0	0	0	0												0	0	0	0	0	1		0	0	0	0	0	0	0	1	0	1	0	1
523810	523810	0	1	23		3	1	12		1	2	1	0	0	0	0	0	0	1	1											1	0	0	0	0	0		0	0	0	0	0	0	0	1	0	0	0	1
523830	523830	1	0	66	0	2	1	5	1200	0		0	0	0	0	0	0	0	0								0		0		0	1	1	0	0	0	0	0	0	0	0	0	0	0	0	1	0	0	0
523830	523830	0	0	42	0	3	1	5		0		0	0	0	0	0	0	0	0												0	0	0	1	0	0		0	0	0	0	0	0	0	0	1	1	0	0
523830	523830	0	0	24	0	2	1	12		1	1	0	0	0	0	0	0	1	0												1	0	0	0	0	0		0	0	0	0	0	0	0	1	0	1	0	0
523830	523830	0	0	26	0	3	1	12		0		0	0	0	0	0	0	0	1	0	0	1			3	2					0	0	0	1	0	0		0	0	0	0	0	0	0	1	1	1	0	0
523860	523860	1	0	33	0	1	2	10	1500	0		0	0	0	0	0	0	0	0								1	400	1	600	1	1	1	0	1	0	0	0	0	0	0	0	0	0	1	1	1	1	1
523860	523860	0	0	6	0	1	1	1				0	0	0	0	0	0	0													1	0	0	0	0	0		0	0	0	0	0	0	0	0	0	0	0	0
523860	523860	0	0	12	0	3	1	7		0		0	0	0	0	0	0	0	0												0	0	0	0	0	1		0	0	0	0	0	0	0	0	1	1	0	1
523910	523910	1	0	45	0	3	5	9	1100	1	2	0	0	0	0	0	0	1	1	1							0		1	600	0	1	0	0	0	0	1	1	0	0	0	0	0	0	0	0	0	1	1
524030	524030	1	0	37	0	3	3	12	2200	1	1	0	0	0	0	0	0	1	1	1							0		0		1	0	1	0	0	0	0	0	0	0	0	0	0	0	1	1	0	0	0
524040	524040	1	1	25		2	1	8	600	1	2	0	0	0	0	0	0	1	1	1							0		0		1	0	1	0	1	0	1	1	0	0	0	0	0	0	1	0	0	1	0
524100	524100	1	0	36	0	2	1	11	1200	1	2	0	0	0	0	0	0	1	1	0	1		5	1			0		0		1	0	0	0	0	0	1	1	0	0	0	0	0	0	0	1	0	0	1
524120	524120	0	0	42	0	3	2	10		1	2	0	0	0	0	0	0	1	1	0	1		5	1							0	1	0	1	0	0		0	0	0	0	0	0	0	1	1	0	1	1
524120	524120	0	0	18	0	3	1	12		1	1	0	0	0	0	0	0	1	1	0	0	4			5	2					1	0	1	0	0	0		0	0	0	0	0	0	0	0	1	1	0	0
524120	524120	0	0	10	0	3	1	6				0	0	0	0	0	0	0													1	1	0	0	0	0		0	0	0	0	0	0	0	0	1	0	0	1
524120	524120	0	0	21	0	3	2	9		0		0	0	0	0	0	0	0	0												1	0	0	0	0	0		0	0	0	0	0	0	0	1	0	0	0	0
524150	524150	1	0	32	1	3	1	10	900	1	2	0	0	0	0	0	0	1	0								0		1	300	0	0	1	0	0	0	0	0	0	0	0	0	0	0	0	1	1	0	0
524150	524150	0	1	9		1	1	4				0	0	0	0	0	0	0													0	0	0	0	0	1		0	0	0	0	0	0	0	1	0	1	0	0
524150	524150	0	1	10		3	1	5				0	0	0	0	0	0	0													1	0	0	0	0	0		0	0	0	0	0	0	0	0	0	0	0	0
524180	524180	1	1	28		2	1	12	3000	1	2	0	0	0	0	0	0	1	1	0	0	4			5	1	0		0		1	0	1	0	0	0	1	0	1	0	0	0	0	0	1	0	0	0	0
524190	524190	1	0	37	0	2	1	12	2000	1	2	0	0	0	0	0	0	1	1	0	1		1	1			1	400	1	120	1	0	0	0	0	0	0	0	0	0	0	0	0	0	0	0	1	0	0
524200	524200	1	1	65		2	2	7	2599	1	2	0	0	0	0	0	0	1	1	0	1		5	1			0		0		1	0	1	0	0	0	1	1	0	0	0	0	0	0	1	0	1	0	0
524200	524200	0	1	17		2	1	12		0		0	0	0	0	0	0	0	0												1	0	1	0	0	0		0	0	0	0	0	0	0	1	1	0	0	0
524200	524200	0	0	64	0	2	1	5		0		0	0	0	0	0	0	0	0												1	1	0	0	0	0		0	0	0	0	0	0	0	1	0	1	0	0
524200	524200	0	1	9		3	1	3				0	0	0	0	0	0	0													1	0	0	0	0	0		0	0	0	0	0	0	0	1	0	0	0	1
524220	524220	1	0	33	0	3	3	12	1600	1	1	0	0	0	0	0	0	1	1	0	0	4			3	2	0		0		1	1	0	1	1	0	1	0	0	0	1	1	0	0	1	0	0	1	1
524250	524250	1	1	71		3	2	0	1200	0		0	0	0	0	0	0	0	0								0		0		1	1	0	0	0	0	0	0	0	0	0	0	0	0	1	1	1	1	1
524250	524250	0	0	76	0	3	2	0		0		0	0	0	0	0	0	0	0												0	1	0	0	1	0		0	0	0	0	0	0	0	1	0	0	1	1
524390	524390	1	0	39	0	2	1	11	700	1	2	0	0	0	0	0	0	1	1	1							1	400	1	1.2	1	1	0	1	0	0	1	1	1	1	1	1	1	0	1	1	1	1	0
[truncated: 20 more columns]
