# Supplementary material for: Quality of life among residents of informal urban settlements during the COVID-19 pandemic in Salvador, Brazil
Source: BMJ Public Health. 2024 May 27;2(1):e000572. doi: 10.1136/bmjph-2023-000572 (PMC11812815; doi:10.1136/bmjph-2023-000572)
Supplement: online supplemental file 2 [file bmjph-2-1-s002.R]

install.packages("writexl")
install.packages("janitor")
install.packages("ggplot2")
install.packages("Rtools")
install.packages("tidyverse")
install.packages("readxl")
install.packages("gt")
install.packages("gmodels")
install.packages("Matrix")
install.packages("plyr") #tool for splitting, applying and combining data
install.packages("Hmisc") # contains many functions useful for data analysis
install.packages("epiDisplay")
install.packages("finalfit")
install.packages("remotes")
install.packages("devtools")
install.packages("devtools")
library(devtools)
devtools::install_github("kassambara/easyGgplot2")
devtools::install_github("davidsjoberg/ggsankey")
library(easyGgplot2)
#Clear existing data and graphics
rm(list=ls())
graphics.off()


library(readxl)
library(devtools)
library(ggplot2)
library(Hmisc)
library(tidyverse) #contains a combination of packages for import and tidying datasets
library(gtsummary)# creates presentation-ready tables
library(flextable)#Create pretty tables for 'HTML', 'PDF', 'Microsoft Word', 'Microsoft PowerPoint'
library(magrittr)
library(sjPlot)#plotting and table output
library(sjmisc)#collection of functions forr data transformation, recoding 
library(sjlabelled)#functions for labeeling data
library(gmodels)
library(lme4)
library(MASS)
library(MuMIn)
library(rsm)
library(car)
library(performance)
library(digest)
library(lmerTest)
library(devtools)
library(backports)
library(Hmisc)
library(htmlTable)
library(stringi)
library(binom)
library(dplyr)
library(readxl)
library(writexl)
library(janitor)
library(gt)
library(epiDisplay)
library(flextable)
library(finalfit)

###
select<-dplyr::select

setwd("C:/Users/ISC/Desktop/MRC/MRC2_Manuscripts/QOL paper")
getwd()

#list.files()


### MRC2 data (from row files, both invidiual and household - which are merged below)
mrc2 <- read_xls("Data and code/dataset.xls", 
                 sheet =  "Ind", col_types = "text")
view(mrc2)

mrc2$casanova<-as.factor(mrc2$casanova)
mrc2$chefe_fam<-as.integer(mrc2$chefe_fam)

# checking which households do not have a chefe da familia assigned
mrc2 %>% dplyr::select(casanova,chefe_fam,renda) %>% group_by(casanova) %>% mutate(chefe_fam.1= sum(chefe_fam)) %>%  filter(chefe_fam.1 %in% 0) %>% view()# %>% distinct(casanova, chefe_fam)#& chefe_fam %in% 0)
mrc2 %>% dplyr::select(casanova, chefe_fam, renda) %>% filter (casanova %in% 502500  )

#reading household data
mrc2b <- read_xls("Data and code/dataset.xls", 
                  sheet =  "Dom", col_types = "text")
#str(mrc2b)

# preparing for merging, where individuals inherit the values of renda, bolsa, bolsa_2, from chefe da familia values 
mrc2b_renda<-mrc2 %>% dplyr::select(casanova, chefe_fam, renda, bolsa, bolsa_2, auxilio) %>% dplyr::filter (chefe_fam %in% 1) %>% dplyr::select(-chefe_fam)

#view(mrc2b_renda)

# join household and individual data 
f_mrc2 <- full_join(mrc2, mrc2b, by = "casanova", all.x  = T)
#str(f_mrc2)
#view(f_mrc2)

# removing initial renda, bolsa, and bolsa_2 values to be replaced by those of chefe da familia
f_mrc22<- f_mrc2 %>% dplyr::select (-renda, -bolsa,-bolsa_2, -auxilio) %>% inner_join (mrc2b_renda, by="casanova")
# testing (see that even if individual is not chefe da familia, they have the same bolsa_2 (vbolsa later) as chefe da familia. the same for renda
f_mrc22 %>% dplyr::select(casanova, bolsa_2, renda, auxilio, chefe_fam)

view(f_mrc22)

#renaming
f_mrc22 <- f_mrc22 %>% dplyr::rename(bolsaf = bolsa, vbolsa = bolsa_2, casa = alugada,cceb_maqlav = maquina, cceb_auto = carro, cceb_comp = comput,
                                     cceb_moto = moto, internet_1 = inter, covid_igg_l45 = iggsarsv3e,trabalhop = pandemia, semtrabp = pandemia_1,
                                     homeoff = pande_2, nhomeoff = casa_4, freqhomeoff = casa_1,ci_idade = cens_idade )

f_mrc22$raca[f_mrc22$raca==5] <- 4
f_mrc22$raca[f_mrc22$raca==9] <- 4

#str(f_mrc22$ci_idade)
#view(f_mrc22)
#f_mrc22

f_mrc22$ci_idade <- as.numeric(f_mrc22$ci_idade)

#Here I removed the inelligible participant (<5)
f_mrc22<-f_mrc22 %>% filter(ci_idade > 4)
#f_mrc22
#grouping the cassanova into areas and seting areas as factors
f_mrc22$com <- 1

f_mrc22<-f_mrc22 %>% mutate(area=case_when(
  casanova %in% 514010: 520900 ~ "2",
  casanova %in% 507010: 510900 ~ "3",
  casanova %in% 501010: 506900 ~ "4",
  casanova %in% 511010: 513900 ~ "5",
  casanova %in% 521010: 524900 ~ "6"
))

f_mrc22$area = factor(f_mrc22$area)
#str(f_mrc22$area)
#view(f_mrc22)

#grouping other demography variables into categories and setting them as factors and assigning levels and labels

f_mrc22$chefe_fam<-as.factor(f_mrc22$chefe_fam)
#summary(f_mrc22)

#Sex
f_mrc22$ci_sexo = factor(f_mrc22$ci_sexo,levels=c("1","0"),labels = c("Male","Female"))

#Race
f_mrc22$raca2 = factor(f_mrc22$raca, levels = c("1","2","3","4"),labels = c("White","Black","Brown","Others"))
f_mrc22 <- f_mrc22 %>% mutate_at(vars(raca2,ci_sexo), factor)
#Age
f_mrc22<-f_mrc22 %>% mutate(cat_age=case_when(
  ci_idade %in% 5: 17 ~ "5 - 17",
  ci_idade %in% 18: 45 ~ "18 - 45",
  ci_idade %in% 46: 64 ~ "46 - 64",
  ci_idade %in% 65:99 ~ "> 64"
))

f_mrc22$cat_age = factor(f_mrc22$cat_age)
#view(f_mrc22$cat_age)

#Education

f_mrc22<-f_mrc22 %>%
  mutate(schooling2=case_when(
    serie %in% 0: 0 ~ "0",
    serie %in% 1: 6 ~ "1 to 6",
    serie %in% 7: 9 ~ "7 to 9",
    serie %in% 10:20 ~ "> 9"
  ))
f_mrc22$schooling2 = factor(f_mrc22$schooling2)
#Marital Status
f_mrc22<- 
  f_mrc22 %>% mutate(estado_civil2= case_when (estado_civil  %in% c(2,3) ~  "1",
                                                     TRUE ~ "0"))
f_mrc22$estado_civil2 = factor(f_mrc22$estado_civil2,levels=c("1","0"),labels = c("Married/committed","Not Married"))

#Other variables ; COVID seropositivity and socio-economic proxies

f_mrc22$covid_igg_l45[f_mrc22$covid_igg_l45==0 | f_mrc22$covid_igg_l45==2] <- 0
f_mrc22$covid_igg_l45[f_mrc22$covid_igg_l45==1] <- 1

f_mrc22$casa[f_mrc22$casa==2 | f_mrc22$casa==3] <- 2

f_mrc22$cceb_maqlav[f_mrc22$cceb_maqlav==1 | f_mrc22$cceb_maqlav>1] <- 1
f_mrc22$cceb_maqlav[f_mrc22$cceb_maqlav==0] <- 0

f_mrc22$cceb_comp[f_mrc22$cceb_comp==1 | f_mrc22$cceb_comp>1] <- 1
f_mrc22$cceb_comp[f_mrc22$cceb_comp==0] <- 0

f_mrc22$cceb_auto[f_mrc22$cceb_auto==1 | f_mrc22$cceb_auto>1] <- 1
f_mrc22$cceb_auto[f_mrc22$cceb_auto==0] <- 0

f_mrc22$cceb_moto[f_mrc22$cceb_moto==1 | f_mrc22$cceb_moto>1] <- 1
f_mrc22$cceb_moto[f_mrc22$cceb_moto==0] <- 0

f_mrc22$fi_screen2[f_mrc22$fi_screen2==1] <- 0
f_mrc22$fi_screen2[f_mrc22$fi_screen2==2 | f_mrc22$fi_screen2>2] <- 1


#pandemic effect
#to include employment status, COVID prev, received bolsa, employed before/during pandemic, lost job during pandemic, food finished from home. 

f_mrc22$trabalho = factor(f_mrc22$trabalho,levels=c("1","0"),labels = c("Yes","No"))
f_mrc22$covid_igg_l45= factor(f_mrc22$covid_igg_l45,levels=c("1","0"),labels = c("Positive","Negative"))
f_mrc22$bolsaf = factor(f_mrc22$bolsaf,levels=c("1","0"),labels = c("Yes","No"))
f_mrc22$trabalhop = factor(f_mrc22$trabalhop,levels=c("1","0"),labels = c("Yes","No"))
f_mrc22$semtrabp = factor(f_mrc22$semtrabp,levels=c("1","0"),labels = c("Yes","No"))
f_mrc22$auxilio = factor(f_mrc22$auxilio,levels=c("1","0"),labels = c("Yes","No"))
#str(f_mrc22)

#Socioeconomic status
#income, mean income by houses, ownership of house;washing machine;computer;car;motorcycle;internet
f_mrc22$renda = as.numeric(paste0(f_mrc22$renda))
mean_income <- aggregate(f_mrc22$renda, by=list(f_mrc22$casanova), FUN=mean)

f_mrc22<-f_mrc22 %>% mutate(cat_renda=case_when(
  renda %in% 0 ~ "0",
  renda %in% 1: 500 ~ "1-500",
  renda %in% 501: 1000 ~ "501-1000",
  renda %in% 1001: 1500 ~ "1001 - 1500",
  renda %in% 1501: 2500 ~ "1501 - 2500",
  renda %in% 2501:20000 ~ "> 2500"
))

f_mrc22$cat_renda = factor(f_mrc22$cat_renda)
##view(f_mrc22$cat_renda)

f_mrc22$casa = factor(f_mrc22$casa,levels=c("1","2"),labels = c("Owned","Rent"))
f_mrc22$cceb_maqlav = factor(f_mrc22$cceb_maqlav,levels=c("1","0"),labels = c("Yes","No"))
f_mrc22$cceb_comp = factor(f_mrc22$cceb_comp,levels=c("1","0"),labels = c("Yes","No"))
f_mrc22$cceb_moto = factor(f_mrc22$cceb_moto,levels=c("1","0"),labels = c("Yes","No"))
f_mrc22$cceb_auto = factor(f_mrc22$cceb_auto,levels=c("1","0"),labels = c("Yes","No"))
f_mrc22$internet_1 = factor(f_mrc22$internet_1,levels=c("1","0"),labels = c("Yes","No"))
f_mrc22$fi_screen2 = factor(f_mrc22$fi_screen2, levels=c("1","0"),labels = c("Yes","No"))


##setting the other effects of the pandemic as factors 
f_mrc22$coti___1 = factor(f_mrc22$coti___1,levels=c("1","0"),labels = c("Yes","No"))
f_mrc22$coti___2 = factor(f_mrc22$coti___2,levels=c("1","0"),labels = c("Yes","No"))
f_mrc22$coti___3= factor(f_mrc22$coti___3,levels=c("1","0"),labels = c("Yes","No"))
f_mrc22$coti___4 = factor(f_mrc22$coti___4,levels=c("1","0"),labels = c("Yes","No"))
f_mrc22$coti___5 = factor(f_mrc22$coti___5,levels=c("1","0"),labels = c("Yes","No"))
f_mrc22$coti___6 = factor(f_mrc22$coti___6,levels=c("1","0"),labels = c("Yes","No"))
f_mrc22$efeito___1 = factor(f_mrc22$efeito___1,levels=c("1","0"),labels = c("Yes","No"))
f_mrc22$efeito___2 = factor(f_mrc22$efeito___2,levels=c("1","0"),labels = c("Yes","No"))
f_mrc22$efeito___3 = factor(f_mrc22$efeito___3,levels=c("1","0"),labels = c("Yes","No"))
f_mrc22$efeito___4 = factor(f_mrc22$efeito___4,levels=c("1","0"),labels = c("Yes","No"))
f_mrc22$efeito___5 = factor(f_mrc22$efeito___5,levels=c("1","0"),labels = c("Yes","No"))
f_mrc22$efeito___6 = factor(f_mrc22$efeito___6,levels=c("1","0"),labels = c("Yes","No"))
f_mrc22$efeito___7 = factor(f_mrc22$efeito___7,levels=c("1","0"),labels = c("Yes","No"))
f_mrc22$covid_25___1 = factor(f_mrc22$covid_25___1,levels=c("1","0"),labels = c("Yes","No"))
f_mrc22$covid_25___2 = factor(f_mrc22$covid_25___2,levels=c("1","0"),labels = c("Yes","No"))
f_mrc22$covid_25___3 = factor(f_mrc22$covid_25___3,levels=c("1","0"),labels = c("Yes","No"))
f_mrc22$covid_25___4 = factor(f_mrc22$covid_25___4,levels=c("1","0"),labels = c("Yes","No"))
f_mrc22$covid_25___5 = factor(f_mrc22$covid_25___5,levels=c("1","0"),labels = c("Yes","No"))
f_mrc22$covid_25___6 = factor(f_mrc22$covid_25___6,levels=c("1","0"),labels = c("Yes","No"))
f_mrc22$covid_25___7 = factor(f_mrc22$covid_25___7,levels=c("1","0"),labels = c("Yes","No"))
f_mrc22$covid_25___8 = factor(f_mrc22$covid_25___8,levels=c("1","0"),labels = c("Yes","No"))
f_mrc22$covid_25___9 = factor(f_mrc22$covid_25___9,levels=c("1","0"),labels = c("Yes","No"))


##Quality of life (dependent)

#view(f_mrc22$sf12_saude)

#creating a new column for the last missing QOL question by replicating sf12_saude.
f_mrc22$sf12_atvsocials <- f_mrc22$sf12_saude
#view(f_mrc22$sf12_atvsocials)

#setting all QOL variables as numeric
f_mrc22$sf12_saude = as.numeric(f_mrc22$sf12_saude) 
f_mrc22$sf12_atmed = as.numeric(f_mrc22$sf12_atmed) 
f_mrc22$sf12_4sprobemo = as.numeric(f_mrc22$sf12_4sprobemo) 
f_mrc22$sf12_4strab = as.numeric(f_mrc22$sf12_4strab) 
f_mrc22$sf12_calmo = as.numeric(f_mrc22$sf12_calmo) 
f_mrc22$sf12_difi = as.numeric(f_mrc22$sf12_difi) 
f_mrc22$sf12_emo = as.numeric(f_mrc22$sf12_emo) 
f_mrc22$sf12_desanimo2 = as.numeric(f_mrc22$sf12_desanimo) 
f_mrc22$sf12_energia= as.numeric(f_mrc22$sf12_energia) 
f_mrc22$sf12_saudefisi = as.numeric(f_mrc22$sf12_saudefisi) 
f_mrc22$sf12_sdtrab = as.numeric(f_mrc22$sf12_sdtrab) 
f_mrc22$sf12_atvsocials = as.numeric(f_mrc22$sf12_atvsocials) 

#renaming all the 12 QOL questions to the style of the US reference dataset

f_mrc22 <- f_mrc22 %>% dplyr::rename(rp2 = sf12_saudefisi, rp3 = sf12_sdtrab, re2 = sf12_emo, re3 = sf12_4sprobemo, pf02 = sf12_atmed, pf04 = sf12_difi,
                                     gh1 = sf12_saude, bp2 = sf12_4strab, sf2 = sf12_atvsocials, vt2 = sf12_energia, mh3 = sf12_calmo, mh4 = sf12_desanimo2)
                                


twopt <- c("rp2", "rp3", "re2", "re3")
threept <- c("pf02", "pf04")
fivept <- c("gh1", "bp2", "sf2")
sixpt <- c("vt2", "mh3", "mh4")


#Reversing the scale for negatively worded questions
f_mrc22$rgh1  <-  6 - f_mrc22$gh1
f_mrc22$rsf2  <-  6 - f_mrc22$sf2
f_mrc22$rbp2  <-  6 - f_mrc22$bp2
f_mrc22$rvt2  <-  7 - f_mrc22$vt2
f_mrc22$rmh3  <-  7 - f_mrc22$mh3

#view(f_mrc22$rgh1)

#CREATE INDICATOR VARIABLES FROM ITEM RESPONSE CHOICES                   

f_mrc22$pf02_1 <- as.numeric(f_mrc22$pf02 == 1L) 
f_mrc22$pf02_2 <- as.numeric(f_mrc22$pf02 == 2L) 

f_mrc22$pf04_1 <- as.numeric(f_mrc22$pf04 == 1L) 
f_mrc22$pf04_2 <- as.numeric(f_mrc22$pf04 == 2L) 

f_mrc22$rp2_1 <- as.numeric(f_mrc22$rp2 == 1L) 

f_mrc22$rp3_1 <- as.numeric(f_mrc22$rp3 == 1L) 

f_mrc22$bp2_1 <- as.numeric(f_mrc22$rbp2 == 1L)
f_mrc22$bp2_2 <- as.numeric(f_mrc22$rbp2 == 2L)
f_mrc22$bp2_3 <- as.numeric(f_mrc22$rbp2 == 3L)
f_mrc22$bp2_4 <- as.numeric(f_mrc22$rbp2 == 4L)

f_mrc22$gh1_1 <- as.numeric(f_mrc22$rgh1 == 1L)
f_mrc22$gh1_2 <- as.numeric(f_mrc22$rgh1 == 2L)
f_mrc22$gh1_3 <- as.numeric(f_mrc22$rgh1 == 3L)
f_mrc22$gh1_4 <- as.numeric(f_mrc22$rgh1 == 4L) 


f_mrc22$vt2_1 <- as.numeric(f_mrc22$rvt2 == 1L)
f_mrc22$vt2_2 <- as.numeric(f_mrc22$rvt2 == 2L)
f_mrc22$vt2_3 <- as.numeric(f_mrc22$rvt2 == 3L)
f_mrc22$vt2_4 <- as.numeric(f_mrc22$rvt2 == 4L)
f_mrc22$vt2_5 <- as.numeric(f_mrc22$rvt2 == 5L)

f_mrc22$sf2_1 <- as.numeric(f_mrc22$rsf2 == 1L)
f_mrc22$sf2_2 <- as.numeric(f_mrc22$rsf2 == 2L)
f_mrc22$sf2_3 <- as.numeric(f_mrc22$rsf2 == 3L) 
f_mrc22$sf2_4 <- as.numeric(f_mrc22$rsf2 == 4L) 


f_mrc22$re2_1 <- as.numeric(f_mrc22$re2 == 1L) 

f_mrc22$re3_1 <- as.numeric(f_mrc22$re3 == 1L) 

f_mrc22$mh3_1 <- as.numeric(f_mrc22$rmh3 == 1L)
f_mrc22$mh3_2 <- as.numeric(f_mrc22$rmh3 == 2L)
f_mrc22$mh3_3 <- as.numeric(f_mrc22$rmh3 == 3L)
f_mrc22$mh3_4 <- as.numeric(f_mrc22$rmh3 == 4L)
f_mrc22$mh3_5 <- as.numeric(f_mrc22$rmh3 == 5L)


f_mrc22$mh4_1 <- as.numeric(f_mrc22$mh4 == 1L)
f_mrc22$mh4_2 <- as.numeric(f_mrc22$mh4 == 2L)
f_mrc22$mh4_3 <- as.numeric(f_mrc22$mh4 == 3L)
f_mrc22$mh4_4 <- as.numeric(f_mrc22$mh4 == 4L)
f_mrc22$mh4_5 <- as.numeric(f_mrc22$mh4 == 5L)

##view(f_mrc22$mh3_2)

# WEIGHTING AND AGGREGATION OF INDICATOR VARIABLES USING PHYSICAL AND MENTAL REGRESSION WEIGHTS

RAWPCS12 <- with(f_mrc22,
                 (-7.23216*pf02_1) + (-3.45555*pf02_2) +
                   (-6.24397*pf04_1) + (-2.73557*pf04_2) +
                   (-4.61617*rp2_1) + 
                   (-5.51747*rp3_1) +
                   (-11.25544*bp2_1) + (-8.38063*bp2_2) +
                   (-6.50522*bp2_3) + (-3.80130*bp2_4) + (-8.37399*gh1_1) +
                   (-5.56461*gh1_2) + (-3.02396*gh1_3) + (-1.31872*gh1_4) +
                   (-2.44706*vt2_1) + (-2.02168*vt2_2) + (-1.6185*vt2_3) +
                   (-1.14387*vt2_4) + (-0.42251*vt2_5) + (-0.33682*sf2_1) +
                   (-0.94342*sf2_2) + (-0.18043*sf2_3) + (0.11038*sf2_4) +
                   (3.04365*re2_1) + (2.32091*re3_1) + (3.46638*mh3_1) +
                   (2.90426*mh3_2) + (2.37241*mh3_3) + (1.36689*mh3_4) +
                   (0.66514*mh3_5) + (4.61446*mh4_1) + (3.41593*mh4_2) +
                   (2.34247*mh4_3) + (1.28044*mh4_4) + (0.41188*mh4_5))


RAWMCS12 <- with(f_mrc22,
                 (3.93115*pf02_1) + (1.8684*pf02_2) +
                   (2.68282*pf04_1) + (1.43103*pf04_2) + (1.4406*rp2_1) +
                   (1.66968*rp3_1) + (1.48619*bp2_1) + (1.76691*bp2_2) +
                   (1.49384*bp2_3) + (0.90384*bp2_4) + (-1.71175*gh1_1) +
                   (-0.16891*gh1_2) + (0.03482*gh1_3) + (-0.06064*gh1_4) +
                   (-6.02409*vt2_1) + (-4.88962*vt2_2) + (-3.29805*vt2_3) +
                   (-1.65178*vt2_4) + (-0.92057*vt2_5) + (-6.29724*sf2_1) +
                   (-8.26066*sf2_2) + (-5.63286*sf2_3) + (-3.13896*sf2_4) +
                   (-6.82672*re2_1) + (-5.69921*re3_1) + (-10.19085*mh3_1) +
                   (-7.92717*mh3_2) + (-6.31121*mh3_3) + (-4.09842*mh3_4) +
                   (-1.94949*mh3_5) + (-16.15395*mh4_1) + (-10.77911*mh4_2) +
                   (-8.09914*mh4_3) + (-4.59055*mh4_4) + (-1.95934*mh4_5))

#Generating the Physical Health and Mental Health Scores for each participant
PCS12 <- RAWPCS12 + 56.57706
MCS12 <- RAWMCS12 + 60.75781

#creating a column for physical health and mental health scores in the database

f_mrc22$PCS12 <- PCS12
f_mrc22$MCS12 <- MCS12

#str(f_mrc22)
#view(f_mrc22)
f_mrc22 <- f_mrc22 %>% filter(ci_idade > 17)
view(f_mrc22)

##Descriptive stats for demography for all participants

options(na.action = "na.omit")
####
library(gtsummary)
library(tidyverse)
library(gt)
theme_gtsummary_journal("jama")

set_gtsummary_theme(list(
  "tbl_summary-fn:percent_fun" = scales::label_percent(accuracy = 0.1),
  "tbl_summary-str:categorical_stat" = "{n} ({p})"
))

##str(f_mrc22$MCS12)


### creating a table for only participants who responded to QoL questions

Newtable <-
  f_mrc22 %>% filter(!is.na(casanova)) %>% 
  dplyr::select(area, ci_sexo, raca2, cat_age, estado_civil2, trabalho, trabalhop, auxilio, semtrabp, fi_screen2, covid_igg_l45, renda, cat_renda, bolsaf, schooling2, coti___1, coti___2, coti___3,coti___4,
                coti___5, efeito___1, efeito___2, efeito___3, efeito___4, efeito___5, efeito___6, covid_25___1, covid_25___2,covid_25___3,
                covid_25___4, covid_25___5, covid_25___6, covid_25___7, covid_25___8, PCS12, MCS12) %>%
  tbl_summary(
    by = area,
    label = NULL,
    percent = "column",
    type = list(c(renda, PCS12, MCS12) ~ "continuous",
                all_dichotomous() ~ "categorical"),
    statistic = list(all_continuous() ~ "{mean} ({sd})",
                     all_categorical() ~ "{n} ({p})"),missing = "no",
    missing_text = "unknown") %>% 
  add_p(test =
          list(all_continuous() ~ "t.test", all_categorical() ~ "chisq.test"),
        pvalue_fun = ~style_pvalue(.x, digits = 2)) %>% 
  bold_p() %>% 
  bold_labels() %>% 
  #as_gt() %>%
  add_overall(col_label= "**Responses**, N = {N}") %>% 
  modify_footnote(
    all_stat_cols() ~ "Mean (SD) or Frequency (%)") %>% 
  as_flex_table() %>% 
  flextable::save_as_docx(., path = "C:/Users/ISC/Desktop/R/Export/Finalized/newtable25.docx")

Newtable


#####
#Basic descriptive for all varibales by QOL (by replacing the variable e.g., sex, age, etc )

## Comparing QOL value across socio-demography (Table 1)

##Run first QOL analysis with population above age 12.

##Area

library(psych)
describeBy(
  f_mrc22$PCS12,
  f_mrc22$area,
)

library(psych)
describeBy(
  f_mrc22$MCS12,
  f_mrc22$area,
)

boxplot(f_mrc22$PCS12 ~ f_mrc22$area,
        xlab = "area", ylab = "PCS12")

PCS12_aov0 <- aov(f_mrc22$PCS12~factor(f_mrc22$area))
summary(PCS12_aov0)

boxplot(f_mrc22$MCS12 ~ f_mrc22$area,
        xlab = "area", ylab = "MCS12")

MCS12_aov0 <- aov(f_mrc22$MCS12~factor(f_mrc22$area))
summary(MCS12_aov0)

##Gender

library(psych)
describeBy(
  f_mrc22$PCS12,
  f_mrc22$ci_sexo,
)

library(psych)
describeBy(
  f_mrc22$MCS12,
  f_mrc22$ci_sexo,
)


boxplot(f_mrc22$PCS12 ~ f_mrc22$ci_sexo,
        xlab = "ci_sexo", ylab = "PCS12")

PCS12_aov0 <- aov(f_mrc22$PCS12~factor(f_mrc22$ci_sexo))
summary(PCS12_aov0)

boxplot(f_mrc22$MCS12 ~ f_mrc22$ci_sexo,
        xlab = "ci_sexo", ylab = "MCS12")

MCS12_aov0 <- aov(f_mrc22$MCS12~factor(f_mrc22$ci_sexo))
summary(MCS12_aov0)

##Age

library(psych)
describeBy(
  f_mrc22$PCS12,
  f_mrc22$cat_age,
)

library(psych)
describeBy(
  f_mrc22$MCS12,
  f_mrc22$cat_age,
)

boxplot(f_mrc22$PCS12 ~ f_mrc22$cat_age,
        xlab = "cat_age", ylab = "PCS12")

PCS12_aov0 <- aov(f_mrc22$PCS12~factor(f_mrc22$cat_age))
summary(PCS12_aov0)

boxplot(f_mrc22$MCS12 ~ f_mrc22$cat_age,
        xlab = "cat_age", ylab = "MCS12")

MCS12_aov0 <- aov(f_mrc22$MCS12~factor(f_mrc22$cat_age))
summary(MCS12_aov0)


##Race

library(psych)
describeBy(
  f_mrc22$PCS12,
  f_mrc22$raca2,
)

library(psych)
describeBy(
  f_mrc22$MCS12,
  f_mrc22$raca2,
)

boxplot(f_mrc22$PCS12 ~ f_mrc22$raca2,
        xlab = "raca2", ylab = "PCS12")

PCS12_aov0 <- aov(f_mrc22$PCS12~factor(f_mrc22$raca2))
summary(PCS12_aov0)

boxplot(f_mrc22$MCS12 ~ f_mrc22$raca2,
        xlab = "raca2", ylab = "MCS12")

MCS12_aov0 <- aov(f_mrc22$MCS12~factor(f_mrc22$raca2))
summary(MCS12_aov0)

#Marital Status

library(psych)
describeBy(
  f_mrc22$PCS12,
  f_mrc22$estado_civil2,
)

library(psych)
describeBy(
  f_mrc22$MCS12,
  f_mrc22$estado_civil2,
)

boxplot(f_mrc22$PCS12 ~ f_mrc22$estado_civil2,
        xlab = "estado_civil2", ylab = "PCS12")

PCS12_aov0 <- aov(f_mrc22$PCS12~factor(f_mrc22$estado_civil2))
summary(PCS12_aov0)

boxplot(f_mrc22$MCS12 ~ f_mrc22$estado_civil2,
        xlab = "estado_civil2", ylab = "MCS12")

MCS12_aov0 <- aov(f_mrc22$MCS12~factor(f_mrc22$estado_civil2))
summary(MCS12_aov0)


#Education

library(psych)
describeBy(
  f_mrc22$PCS12,
  f_mrc22$schooling2,
)

library(psych)
describeBy(
  f_mrc22$MCS12,
  f_mrc22$schooling2,
)

str(f_mrc22)

boxplot(f_mrc22$PCS12 ~ f_mrc22$schooling2,
        xlab = "schooling2", ylab = "PCS12")

PCS12_aov0 <- aov(f_mrc22$PCS12~factor(f_mrc22$schooling2))
summary(PCS12_aov0)

boxplot(f_mrc22$MCS12 ~ f_mrc22$schooling2,
        xlab = "schooling2", ylab = "MCS12")

MCS12_aov0 <- aov(f_mrc22$MCS12~factor(f_mrc22$schooling2))
summary(MCS12_aov0)


###### Comparing QOL value across socio-economic (Table 2)
#income

library(psych)
describeBy(
  f_mrc22$PCS12,
  f_mrc22$cat_renda,
)

library(psych)
describeBy(
  f_mrc22$MCS12,
  f_mrc22$cat_renda,
)

boxplot(f_mrc22$PCS12 ~ f_mrc22$cat_renda,
        xlab = "cat_renda", ylab = "PCS12")

PCS12_aov0 <- aov(f_mrc22$PCS12~factor(f_mrc22$cat_renda))
summary(PCS12_aov0)

boxplot(f_mrc22$MCS12 ~ f_mrc22$cat_renda,
        xlab = "cat_renda", ylab = "MCS12")

MCS12_aov0 <- aov(f_mrc22$MCS12~factor(f_mrc22$cat_renda))
summary(MCS12_aov0)

##str(f_mrc22$cat_renda)

##LOST JOB DURING PANDEMIC

library(psych)
describeBy(
  f_mrc22$PCS12,
  f_mrc22$semtrabp,
)

library(psych)
describeBy(
  f_mrc22$MCS12,
  f_mrc22$semtrabp,
)

boxplot(f_mrc22$PCS12 ~ f_mrc22$semtrabp,
        xlab = "semtrabp", ylab = "PCS12")

PCS12_aov0 <- aov(f_mrc22$PCS12~factor(f_mrc22$semtrabp))
summary(PCS12_aov0)

boxplot(f_mrc22$MCS12 ~ f_mrc22$semtrabp,
        xlab = "semtrabp", ylab = "MCS12")

MCS12_aov0 <- aov(f_mrc22$MCS12~factor(f_mrc22$semtrabp))
summary(MCS12_aov0)


## Employed or not

library(psych)
describeBy(
  f_mrc22$PCS12,
  f_mrc22$trabalho,
)

library(psych)
describeBy(
  f_mrc22$MCS12,
  f_mrc22$trabalho,
)
boxplot(f_mrc22$PCS12 ~ f_mrc22$trabalho,
        xlab = "trabalho", ylab = "PCS12")

PCS12_aov0 <- aov(f_mrc22$PCS12~factor(f_mrc22$trabalho))
summary(PCS12_aov0)

boxplot(f_mrc22$MCS12 ~ f_mrc22$trabalho,
        xlab = "strabalho", ylab = "MCS12")

MCS12_aov0 <- aov(f_mrc22$MCS12~factor(f_mrc22$trabalho))
summary(MCS12_aov0)


## Employed before or during the pandemic

library(psych)
describeBy(
  f_mrc22$PCS12,
  f_mrc22$trabalhop,
)

library(psych)
describeBy(
  f_mrc22$MCS12,
  f_mrc22$trabalhop,
)
boxplot(f_mrc22$PCS12 ~ f_mrc22$trabalhop,
        xlab = "trabalho", ylab = "PCS12")

PCS12_aov0 <- aov(f_mrc22$PCS12~factor(f_mrc22$trabalhop))
summary(PCS12_aov0)

boxplot(f_mrc22$MCS12 ~ f_mrc22$trabalhop,
        xlab = "strabalho", ylab = "MCS12")

MCS12_aov0 <- aov(f_mrc22$MCS12~factor(f_mrc22$trabalhop))
summary(MCS12_aov0)


## Seropositivity

library(psych)
describeBy(
  f_mrc22$PCS12,
  f_mrc22$covid_igg_l45,
)

library(psych)
describeBy(
  f_mrc22$MCS12,
  f_mrc22$covid_igg_l45,
)

boxplot(f_mrc22$PCS12 ~ f_mrc22$covid_igg_l45,
        xlab = "covid_igg_l45", ylab = "PCS12")

PCS12_aov0 <- aov(f_mrc22$PCS12~factor(f_mrc22$covid_igg_l45))
summary(PCS12_aov0)

boxplot(f_mrc22$MCS12 ~ f_mrc22$covid_igg_l45,
        xlab = "covid_igg_l45", ylab = "MCS12")

MCS12_aov0 <- aov(f_mrc22$MCS12~factor(f_mrc22$covid_igg_l45))
summary(MCS12_aov0)

#ggplot2.histogram(data = f_mrc22,
                 #xName ="MCS12",
                  #groupName = "covid_igg_l45",
                  #bins=20,
                  #faceting = TRUE,
                  #facetingVarNames ="covid_igg_l45")
        
#Food insecurity

library(psych)
describeBy(
  f_mrc22$PCS12,
  f_mrc22$fi_screen2,
)

library(psych)
describeBy(
  f_mrc22$MCS12,
  f_mrc22$fi_screen2,
)

boxplot(f_mrc22$PCS12 ~ f_mrc22$fi_screen2,
        xlab = "fi_screen2", ylab = "PCS12")

PCS12_aov0 <- aov(f_mrc22$PCS12~factor(f_mrc22$fi_screen2))
summary(PCS12_aov0)

boxplot(f_mrc22$MCS12 ~ f_mrc22$fi_screen2,
        xlab = "fi_screen2", ylab = "MCS12")

MCS12_aov0 <- aov(f_mrc22$MCS12~factor(f_mrc22$fi_screen2))
summary(MCS12_aov0)

# Family support (Bolsa Familia)

library(psych)
describeBy(
  f_mrc22$PCS12,
  f_mrc22$bolsaf,
)

library(psych)
describeBy(
  f_mrc22$MCS12,
  f_mrc22$bolsaf,
)

boxplot(f_mrc22$PCS12 ~ f_mrc22$bolsaf,
        xlab = "bolsaf", ylab = "PCS12")

PCS12_aov0 <- aov(f_mrc22$PCS12~factor(f_mrc22$bolsaf))
summary(PCS12_aov0)

boxplot(f_mrc22$MCS12 ~ f_mrc22$bolsaf,
        xlab = "bolsaf", ylab = "MCS12")

MCS12_aov0 <- aov(f_mrc22$MCS12~factor(f_mrc22$bolsaf))
summary(MCS12_aov0)


#Auxilio
# Family support (Bolsa Familia)

library(psych)
describeBy(
  f_mrc22$PCS12,
  f_mrc22$auxilio,
)

library(psych)
describeBy(
  f_mrc22$MCS12,
  f_mrc22$auxilio,
)

boxplot(f_mrc22$PCS12 ~ f_mrc22$auxilio,
        xlab = "bolsaf", ylab = "PCS12")

PCS12_aov0 <- aov(f_mrc22$PCS12~factor(f_mrc22$auxilio))
summary(PCS12_aov0)

boxplot(f_mrc22$MCS12 ~ f_mrc22$auxilio,
        xlab = "bolsaf", ylab = "MCS12")

MCS12_aov0 <- aov(f_mrc22$MCS12~factor(f_mrc22$auxilio))
summary(MCS12_aov0)


#perception of participants about the pandemic (coti, efeito and covid)

##The next codes on coti, efeito and covid are not included as tables
##I think it is preferable to present them as perceptions to support any observed trends

##replacing the codes with coti_1:5

library(psych)
describeBy(
  f_mrc22$PCS12,
  f_mrc22$coti___1,
)

library(psych)
describeBy(
  f_mrc22$MCS12,
  f_mrc22$coti___1,
)

boxplot(f_mrc22$PCS12 ~ f_mrc22$coti___1,
        xlab = "coti___1", ylab = "PCS12")

PCS12_aov0 <- aov(f_mrc22$PCS12~factor(f_mrc22$coti___3))
summary(PCS12_aov0)

boxplot(f_mrc22$MCS12 ~ f_mrc22$coti___1,
        xlab = "coti___1", ylab = "MCS12")

MCS12_aov0 <- aov(f_mrc22$MCS12~factor(f_mrc22$coti___3))
summary(MCS12_aov0)


##replacing the codes with efeito_1:6 for principal effects of the pandemic

library(psych)
describeBy(
  f_mrc22$PCS12,
  f_mrc22$efeito___1,
)

library(psych)
describeBy(
  f_mrc22$MCS12,
  f_mrc22$efeito___1,
)

boxplot(f_mrc22$PCS12 ~ f_mrc22$efeito___1,
        xlab = "efeito___1", ylab = "PCS12")

PCS12_aov0 <- aov(f_mrc22$PCS12~factor(f_mrc22$efeito___1))
summary(PCS12_aov0)

boxplot(f_mrc22$MCS12 ~ f_mrc22$efeito___1,
        xlab = "efeito___1", ylab = "MCS12")

MCS12_aov0 <- aov(f_mrc22$MCS12~factor(f_mrc22$efeito___1))
summary(MCS12_aov0)


##replacing the codes with covid_25_1:8 for main challenges covid brought to the community 

  library(psych)
  describeBy(
    f_mrc22$PCS12,
    f_mrc22$covid_25___1,
  )
  
  library(psych)
  describeBy(
    f_mrc22$MCS12,
    f_mrc22$covid_25___1,
  )
  
  boxplot(f_mrc22$PCS12 ~ f_mrc22$covid_25___1,
          xlab = "covid_25___1", ylab = "PCS12")
  
  PCS12_aov0 <- aov(f_mrc22$PCS12~factor(f_mrc22$covid_25___1))
  summary(PCS12_aov0)
  
  boxplot(f_mrc22$MCS12 ~ f_mrc22$covid_25___1,
          xlab = "covid_25___1", ylab = "MCS12")
  
  MCS12_aov0 <- aov(f_mrc22$MCS12~factor(f_mrc22$covid_25___1))
  summary(MCS12_aov0)
  
  
  
##################################
  #RUNING THE FIRST MODEL WITH SOME FILTERED DATASET (FIRST BY AGE >11)
  #RUN THE MODELS AGAIN WITH SOME FILTERED DATASET ( AGE > 17, and included Employment figures- proxy for pandemic effect)
  
  f_mrc22 <- f_mrc22 %>% filter(ci_idade > 11) #692 observations when age > 11, and #633 when age is >17
  #summary(f_mrc22)
  
  f_mrc22<-f_mrc22 %>% mutate(cat_age=case_when(
   # ci_idade %in% 12: 17 ~ "12 - 17", #REACTIVATE THIS LINE WHEN RUNNING THE MODEL FOR AGE > 11
    ci_idade %in% 18: 45 ~ "18 - 45",
    ci_idade %in% 46: 64 ~ "46 - 64",
    ci_idade %in% 65:99 ~ "> 64"
  ))
  f_mrc22$cat_age = factor(f_mrc22$cat_age)
  
  #f_mrc22
  
  
  ### Strting with PCS now

####Linear regression model
  
### unifactorial btw QOL and variables
## Only variables with  p<0.2 are selected for multifactorial model
  

hist(f_mrc22$PCS12)
qol_sex<-lmer(PCS12 ~ ci_sexo+ (1|casanova), data=f_mrc22)
summary(qol_sex) ##significant females (-2.00, p=0.000)

hist(f_mrc22$PCS12)
qol_age<-lmer(PCS12 ~ cat_age+ (1|casanova), data=f_mrc22)
summary(qol_age) ##significant 5-17 (11.25), 18-45 (7.79) (p=0.000)

hist(f_mrc22$PCS12)
qol_raca2<-lmer(PCS12 ~ raca2+ (1|casanova), data=f_mrc22)
summary(qol_raca2) 

hist(f_mrc22$PCS12)
qol_marital<-lmer(PCS12 ~ estado_civil2+ (1|casanova), data=f_mrc22)
summary(qol_marital) ##significant Not married (2.58, p=0.003)

hist(f_mrc22$PCS12)
qol_education<-lmer(PCS12 ~ schooling2+ (1|casanova), data=f_mrc22)
summary(qol_education) 

hist(f_mrc22$PCS12)
qol_income<-lmer(PCS12 ~ cat_renda+ (1|casanova), data=f_mrc22)
summary(qol_income) 

hist(f_mrc22$PCS12)
qol_employment<-lmer(PCS12 ~ trabalho + (1|casanova), data=f_mrc22)
summary(qol_employment) ##significant  No (-2.39, p=0.000)

hist(f_mrc22$PCS12)
qol_employment<-lmer(PCS12 ~ trabalhop + (1|casanova), data=f_mrc22)
summary(qol_employment) ##significant  No (-2.39, p=0.000)


hist(f_mrc22$PCS12)
qol_lossjob<-lmer(PCS12 ~ semtrabp + (1|casanova), data=f_mrc22)
summary(qol_lossjob) ##significant  No (-2.39, p=0.000)

hist(f_mrc22$PCS12)
qol_bolsaf<-lmer(PCS12 ~ bolsaf + (1|casanova), data=f_mrc22)
summary(qol_bolsaf) ##significant  No (-2.39, p=0.000)

hist(f_mrc22$PCS12)
qol_food<-lmer(PCS12 ~ fi_screen2 + (1|casanova), data=f_mrc22)
summary(qol_food) ## significant  No ( 1.7855, p=0.0525, i.e., <0.2)

hist(f_mrc22$PCS12)
qol_auxilio<-lmer(PCS12 ~ auxilio + (1|casanova), data=f_mrc22)
summary(qol_auxilio) ##significant  No (-3.1591, p=0.0701, i.e., <0.2)


####Linear regression model for MCS

### unifactorial btw QOL and variables
## Only variables with  p<0.2 are selected for multifactorial model


hist(f_mrc22$MCS12)
qol_sex<-lmer(MCS12 ~ ci_sexo+ (1|casanova), data=f_mrc22)
summary(qol_sex)

hist(f_mrc22$MCS12)
qol_age<-lmer(MCS12 ~ cat_age+ (1|casanova), data=f_mrc22)
summary(qol_age) 

hist(f_mrc22$MCS12)
qol_raca2<-lmer(MCS12 ~ raca2+ (1|casanova), data=f_mrc22)
summary(qol_raca2) 

hist(f_mrc22$MCS12)
qol_marital<-lmer(MCS12 ~ estado_civil2+ (1|casanova), data=f_mrc22)
summary(qol_marital) ##significant Not married (2.58, p=0.003)

hist(f_mrc22$MCS12)
qol_education<-lmer(MCS12 ~ schooling2+ (1|casanova), data=f_mrc22)
summary(qol_education) 

hist(f_mrc22$MCS12)
qol_income<-lmer(MCS12 ~ cat_renda+ (1|casanova), data=f_mrc22)
summary(qol_income) 

hist(f_mrc22$MCS12)
qol_employment<-lmer(MCS12 ~ trabalho + (1|casanova), data=f_mrc22)
summary(qol_employment) 

hist(f_mrc22$MCS12)
qol_lossjob<-lmer(MCS12 ~ semtrabp + (1|casanova), data=f_mrc22)
summary(qol_lossjob) 

hist(f_mrc22$MCS12)
qol_bolsaf<-lmer(MCS12 ~ bolsaf + (1|casanova), data=f_mrc22)
summary(qol_bolsaf) 

hist(f_mrc22$MCS12)
qol_food<-lmer(MCS12 ~ fi_screen2 + (1|casanova), data=f_mrc22)
summary(qol_food) 

qol_employment<-lmer(MCS12 ~ trabalhop + (1|casanova), data=f_mrc22)
summary(qol_employment)


### Run this Multifactorial model for Age > 11
###Multifactorial Model for PCS 

options(na.action = "na.omit")

f_mrc22<-f_mrc22[complete.cases(f_mrc22[ ,c("PCS12","ci_sexo","cat_age", "raca2", "estado_civil2","schooling2",
                                                               "fi_screen2"
)]), ]

#summary(f_mrc22) ##658 observations

f_qol <-lmer(PCS12~ ci_sexo + cat_age + estado_civil2 + fi_screen2 + raca2 + schooling2
             + (1|casanova), data=f_mrc22)


library(performance)
summary(f_qol)
testDispersion(f_qol)
plot(f_qol)
car::vif(f_qol)
testDispersion(f_qol,  plot = T)
check_model(f_qol)


###Model Selection by step AIC
step_f_qol<-step(f_qol, direction="both", reduce.random=TRUE)
step_f_qol

f_mrc22$fi_screen2 <- relevel(f_mrc22$fi_screen2, ref = 2)
f_mrc22$schooling2 <- relevel(f_mrc22$schooling2, ref = 2)
f_mrc22$cat_age <- relevel(f_mrc22$cat_age, ref = 1)

f_mrc22<-f_mrc22[complete.cases(f_mrc22[ ,c("PCS12","ci_sexo", "cat_age", "fi_screen2", "schooling2")]), ]

f_qol3<-lmer (PCS12 ~ ci_sexo + cat_age + fi_screen2 + schooling2 + (1|casanova), data=f_mrc22)


#summary(f_mrc22)
summary(f_qol3)

performance(f_qol3)
coef(f_qol3)
confint(f_qol3)
car::vif(f_qol3)
ci<-confint(f_qol3)
cbind (Coef=coef(f_qol3),ci)


###Multifactorial Model for MCS

options(na.action = "na.omit")

f_mrc22<-f_mrc22[complete.cases(f_mrc22[ ,c("MCS12","ci_sexo","cat_age","estado_civil2",
                                            "bolsaf"
)]), ]

##summary(f_mrc22) 
f_qol <-lmer(MCS12~ ci_sexo + cat_age + estado_civil2 + bolsaf
             + (1|casanova), data=f_mrc22)


library(performance)
summary(f_qol)
testDispersion(f_qol)
plot(f_qol)
car::vif(f_qol)
testDispersion(f_qol,  plot = T)
check_model(f_qol)


###Model Selection by step AIC
step_f_qol<-step(f_qol, direction="both", reduce.random=TRUE)
step_f_qol


f_mrc22<-f_mrc22[complete.cases(f_mrc22[ ,c("MCS12","ci_sexo", "estado_civil2")]), ]

f_qol3<-lmer (PCS12 ~ ci_sexo + estado_civil2 + (1|casanova), data=f_mrc22)

summary(f_qol3)

performance(f_qol3)
coef(f_qol3)
confint(f_qol3)
ci<-confint(f_qol3)
cbind (Coef=coef(f_qol3),ci)
car::vif(f_qol3)


#### Run this multifactorial model for Age > 17

###Multifactorial Model for PCS 

options(na.action = "na.omit")

f_mrc22<-f_mrc22[complete.cases(f_mrc22[ ,c("PCS12","ci_sexo","cat_age", "estado_civil2","schooling2", "trabalho","trabalhop","semtrabp",
                                            "fi_screen2"
)]), ]

#summary(f_mrc22) ##301 observations
f_qol <-lmer(PCS12~ ci_sexo + cat_age + estado_civil2 + fi_screen2 + trabalho + schooling2 + semtrabp
             + (1|casanova), data=f_mrc22)


library(performance)
summary(f_qol)
testDispersion(f_qol)
plot(f_qol)
car::vif(f_qol)
testDispersion(f_qol,  plot = T)
check_model(f_qol)


###Model Selection by step AIC
step_f_qol<-step(f_qol, direction="both", reduce.random=TRUE)
step_f_qol

f_mrc22$fi_screen2 <- relevel(f_mrc22$fi_screen2, ref = 2)
f_mrc22$schooling2 <- relevel(f_mrc22$schooling2, ref = 2)
f_mrc22$cat_age <- relevel(f_mrc22$cat_age, ref = 2)

f_mrc22<-f_mrc22[complete.cases(f_mrc22[ ,c("PCS12","ci_sexo", "cat_age","schooling2")]), ]

f_qol3<-lmer (PCS12 ~ ci_sexo + cat_age + schooling2 + (1|casanova), data=f_mrc22)

summary(f_qol3)

performance(f_qol3)
coef(f_qol3)
confint(f_qol3)
car::vif(f_qol3)
ci<-confint(f_qol3)
cbind (Coef=coef(f_qol3),ci)


###Multifactorial Model for MCS

options(na.action = "na.omit")

f_mrc22<-f_mrc22[complete.cases(f_mrc22[ ,c("MCS12","ci_sexo","cat_age","raca2", "estado_civil2", "schooling2", "bolsaf","semtrabp",
                                            "cat_renda", "auxilio"
)]), ]

#summary(f_mrc22) 
f_qol <-lmer(MCS12~ ci_sexo + cat_age + estado_civil2 + bolsaf + semtrabp + raca2 + cat_renda + auxilio
             + (1|casanova), data=f_mrc22)


library(performance)
summary(f_qol)
testDispersion(f_qol)
plot(f_qol)
car::vif(f_qol)
testDispersion(f_qol,  plot = T)
check_model(f_qol)


###Model Selection by step AIC
step_f_qol<-step(f_qol, direction="both", reduce.random=TRUE)
step_f_qol

f_mrc22$semtrabp <- relevel(f_mrc22$semtrabp, ref = 2)

f_mrc22<-f_mrc22[complete.cases(f_mrc22[ ,c("MCS12","ci_sexo", "semtrabp")]), ]

f_qol3<-lmer (PCS12 ~ ci_sexo + semtrabp + (1|casanova), data=f_mrc22)

summary(f_qol3)

performance(f_qol3)
coef(f_qol3)
confint(f_qol3)
ci<-confint(f_qol3)
cbind (Coef=coef(f_qol3),ci)
car::vif(f_qol3)

##### 

#PART 3 OF THE ANALYSIS  perfomed on adult

##################################

f_mrc22 <- f_mrc22 %>% filter(ci_idade > 17) #692 observations when age > 11, and #633 when age is >17
summary(f_mrc22)

########


### Part 3 analysis to identify the drivers of sex and age differences using the joker findings

f_mrc22
# Check the levels of cat_age to remove the reedundant 5-17 
levels(f_mrc22$cat_age)
# Remove the level with no records
f_mrc22$cat_age <- droplevels(f_mrc22$cat_age)
# View the modified data
f_mrc22
# Check the levels of cat_age again
levels(f_mrc22$cat_age)


new_data <- select(f_mrc22, ci_sexo, cat_age, coti___1:coti___6, 
                   efeito___1:efeito___7, covid_25___1:covid_25___9)

#missing <- colSums(is.na(new_data))

new_data_cotis <- select(f_mrc22, ci_sexo, coti___1:coti___6)
new_data_cotia <- select(f_mrc22, cat_age, coti___1:coti___6)
new_data_covis <- select(f_mrc22, ci_sexo, covid_25___1:covid_25___9)
new_data_covia <- select(f_mrc22, cat_age, covid_25___1:covid_25___9)
new_data_efeis <- select(f_mrc22, ci_sexo, efeito___1:efeito___6)
new_data_efeia <- select(f_mrc22, cat_age, efeito___1:efeito___6)

#str(new_data_cotiss)

#Starting with Coti, for sex and age 

#for sex
#select columns of interest
new_data_cotis <- select(f_mrc22, ci_sexo, coti___1:coti___6)

# Subset only the "Yes" responses for coti___1 to coti___6
new_data_cotiss <- new_data_cotis %>%
  select(ci_sexo, coti___1:coti___6) %>%
  mutate_at(vars(starts_with("coti")), function(x) ifelse(x == "Yes", 1, 0))

# Sum values by ci_sexo and coti
new_data_cotis_sum <- new_data_cotiss %>%
  group_by(ci_sexo) %>%
  summarize(
    'Family' = sum(coti___1 == 1),
    'Social' = sum(coti___2 == 1),
    'Child' = sum(coti___3 == 1),
    'Work' = sum(coti___4 == 1),
    'Health' = sum(coti___5 == 1),
    'Others' = sum(coti___6 == 1)
  ) %>%
  ungroup() %>%
  mutate(total = rowSums(select(., 'Family':'Others')))

ct <- as.table(as.matrix(new_data_cotis_sum[, -1]))
chisq.test(ct, correct = FALSE)

###
library(dplyr)
library(knitr)

new_data_cotis_sum2 <- new_data_cotiss %>%
  group_by(ci_sexo) %>%
  summarize(
    'Family' = sum(coti___1 == 1),
    'Social' = sum(coti___2 == 1),
    'Child' = sum(coti___3 == 1),
    'Work' = sum(coti___4 == 1),
    'Health' = sum(coti___5 == 1),
    'Others' = sum(coti___6 == 1),
    'Total' = n()
  ) %>%
  ungroup()

# Combine male and female counts
new_data_cotis_sum_combined <- new_data_cotis_sum2 %>%
  group_by(Category = "Combined") %>%
  summarize_at(vars(Family:Others, Total), sum) %>%
  ungroup()

# Calculate the percentage for each category and the total dataset
new_data_cotis_sum_combined <- new_data_cotis_sum_combined %>%
  mutate(
    'Family_Percentage' = (Family / Total) * 100,
    'Social_Percentage' = (Social / Total) * 100,
    'Child_Percentage' = (Child / Total) * 100,
    'Work_Percentage' = (Work / Total) * 100,
    'Health_Percentage' = (Health / Total) * 100,
    'Others_Percentage' = (Others / Total) * 100,
    'Total_Percentage' = (Total / sum(Total)) * 100
  )


####


# Calculate individual chi-square tests for each variable
for (i in 2:7) {
  ct <- table(new_data_cotiss$ci_sexo, new_data_cotiss[[i]])
  colnames(ct) <- c("No", "Yes")
  rownames(ct) <- c("Male", "Female")
  cat("Variable", names(new_data_cotis)[i], "\n")
  print(ct)
  print(chisq.test(ct))
}

##For age
#select columns of interest
new_data_cotia <- select(f_mrc22, cat_age, coti___1:coti___6)

# Subset only the "Yes" responses for coti___1 to coti___6
new_data_cotiaa <- new_data_cotia %>%
  select(cat_age, coti___1:coti___6) %>%
  mutate_at(vars(starts_with("coti")), function(x) ifelse(x == "Yes", 1, 0))

# Sum values by ci_sexo and coti
new_data_cotia_sum <- new_data_cotiaa %>%
  group_by(cat_age) %>%
  summarize(
    'Family' = sum(coti___1 == 1),
    'Social' = sum(coti___2 == 1),
    'Child' = sum(coti___3 == 1),
    'Work' = sum(coti___4 == 1),
    'Health' = sum(coti___5 == 1),
    'Others' = sum(coti___6 == 1)
  ) %>%
  ungroup() %>%
  mutate(total = rowSums(select(., 'Family':'Others')))

ct <- as.table(as.matrix(new_data_cotia_sum[, -1]))
chisq.test(ct, correct = FALSE)


# Calculate individual chi-square tests for each variable
for (i in 2:7) {
  ct <- table(new_data_cotiaa$cat_age, new_data_cotiaa[[i]])
  colnames(ct) <- c("No", "Yes")
  rownames(ct) <- c("18-45", "46-64", ">64")
  cat("Variable", names(new_data_cotia)[i], "\n")
  print(ct)
  print(chisq.test(ct))
}


#Continuing with Efeito
#Starting with Efeito, for sex and age 

#for sex
#select columns of interest
new_data_efeis <- select(f_mrc22, ci_sexo, efeito___1:efeito___7)

# Subset only the "Yes" responses for efeito___1 to efeito___7
new_data_efeiss <- new_data_efeis %>%
  select(ci_sexo, efeito___1:efeito___7) %>%
  mutate_at(vars(starts_with("efeito")), function(x) ifelse(x == "Yes", 1, 0))

# Sum values by ci_sexo and effeito
new_data_efeis_sum <- new_data_efeiss %>%
  group_by(ci_sexo) %>%
  summarize(
    'Fear of infection' = sum(efeito___1 == 1),
    'Lack of physica contact' = sum(efeito___2 == 1),
    'Boredom' = sum(efeito___3 == 1),
    'Loneliness' = sum(efeito___4 == 1),
    'Anxiety' = sum(efeito___5 == 1),
    'Depression' = sum(efeito___6 == 1),
    'Others' = sum(efeito___7 == 1),
    'Total' = n()
  ) %>%
  ungroup() %>%
  mutate(total = rowSums(select(., 'Fear of infection':'Others')))

ct <- as.table(as.matrix(new_data_efeis_sum[, -1]))
chisq.test(ct, correct = FALSE)

###

new_data_cotis_sum_combined <- new_data_efeis_sum   %>%
  group_by(Category = "Combined") %>%
  summarize_at(vars('Fear of infection':Others, Total), sum) %>%
  ungroup()

# Calculate the percentage for each category and the total dataset
new_data_cotis_sum_combined <- new_data_cotis_sum_combined %>%
  mutate(
    `Fear of infection` = (`Fear of infection` / as.numeric(Total)) * 100,
    `Lack of physica contact` = (`Lack of physica contact` / as.numeric(Total)) * 100,
    Boredom = (Boredom / as.numeric(Total)) * 100,
    Loneliness = (Loneliness / as.numeric(Total)) * 100,
    Anxiety = (Anxiety / as.numeric(Total)) * 100,
    Depression = (Depression / as.numeric(Total)) * 100,
    Others = (Others / as.numeric(Total)) * 100
  )

# Calculate individual chi-square tests for each variable
for (i in 2:8) {
  ct <- table(new_data_efeiss$ci_sexo, new_data_efeiss[[i]])
  colnames(ct) <- c("No", "Yes")
  rownames(ct) <- c("Male", "Female")
  cat("Variable", names(new_data_efeis)[i], "\n")
  print(ct)
  print(chisq.test(ct))
}

##For age
#select columns of interest
new_data_efeia <- select(f_mrc22, cat_age, efeito___1:efeito___7)

# Subset only the "Yes" responses for efeito___1 to efeito___7
new_data_efeiaa <- new_data_efeia %>%
  select(cat_age, efeito___1:efeito___7) %>%
  mutate_at(vars(starts_with("efeito")), function(x) ifelse(x == "Yes", 1, 0))

# Sum values by ci_sexo and coti
new_data_efeia_sum <- new_data_efeiaa %>%
  group_by(cat_age) %>%
  summarize(
    'Fear of infection' = sum(efeito___1 == 1),
    'Lack of physica contact' = sum(efeito___2 == 1),
    'Boredom' = sum(efeito___3 == 1),
    'Loneliness' = sum(efeito___4 == 1),
    'Anxiety' = sum(efeito___5 == 1),
    'Depression' = sum(efeito___6 == 1),
    'Others' = sum(efeito___7 == 1)
  ) %>%
  ungroup() %>%
  mutate(total = rowSums(select(., 'Fear of infection':'Others')))

ct <- as.table(as.matrix(new_data_efeia_sum[, -1]))
chisq.test(ct, correct = FALSE)


# Calculate individual chi-square tests for each variable
for (i in 2:8) {
  ct <- table(new_data_efeiaa$cat_age, new_data_efeiaa[[i]])
  colnames(ct) <- c("No", "Yes")
  rownames(ct) <- c("18-45", "46-64", ">64")
  cat("Variable", names(new_data_efeia)[i], "\n")
  print(ct)
  print(chisq.test(ct))
}


####For  Covid_25___1 et al

#for sex
#select columns of interest
new_data_covis <- select(f_mrc22, ci_sexo, covid_25___1:covid_25___9)


#missing <- colSums(is.na(new_data))

# Subset only the "Yes" responses for coti___1 to covid_25___1
new_data_coviss <- new_data_covis %>%
  select(ci_sexo, covid_25___1:covid_25___9) %>%
  mutate_at(vars(starts_with("covid_25")), function(x) ifelse(x == "Yes", 1, 0))

# Sum values by ci_sexo and coti
new_data_covis_sum <- new_data_coviss %>%
  group_by(ci_sexo) %>%
  summarize(
    'Finance' = sum(covid_25___1 == 1),
    'Employment' = sum(covid_25___2 == 1),
    'Hunger' = sum(covid_25___3 == 1),
    'Violence' = sum(covid_25___4 == 1),
    'Security' = sum(covid_25___5 == 1),
    'Health' = sum(covid_25___6 == 1),
    'Taking care of children' = sum(covid_25___7 == 1),
    'Transportation' = sum(covid_25___8 == 1),
    'Others' = sum(covid_25___9 == 1),
    'Total' = n()
  ) %>%
  ungroup() %>%
  mutate(total = rowSums(select(., 'Finance':'Others')))

ct <- as.table(as.matrix(new_data_covis_sum[, -1]))
chisq.test(ct, correct = FALSE)

####

new_data_cotis_sum_combined <- new_data_covis_sum   %>%
  group_by(Category = "Combined") %>%
  summarize_at(vars(Finance:Others, Total), sum) %>%
  ungroup()

# Calculate the percentage for each category and the total dataset
new_data_cotis_sum_combined <- new_data_cotis_sum_combined %>%
  mutate(
    Finance = (Finance / as.numeric(Total)) * 100,
    Employment = (Employment / as.numeric(Total)) * 100,
    Hunger = (Hunger / as.numeric(Total)) * 100,
    Violence = (Violence / as.numeric(Total)) * 100,
    Security = (Security / as.numeric(Total)) * 100,
    Health = (Health / as.numeric(Total)) * 100,
    `Taking care of children` = (`Taking care of children` / as.numeric(Total)) * 100,
    Transportation = (Transportation / as.numeric(Total)) * 100,
    Others = (Others / as.numeric(Total)) * 100
  )


####

# Calculate individual chi-square tests for each variable
for (i in 2:10) {
  ct <- table(new_data_coviss$ci_sexo, new_data_coviss[[i]])
  colnames(ct) <- c("No", "Yes")
  rownames(ct) <- c("Male", "Female")
  cat("Variable", names(new_data_covis)[i], "\n")
  print(ct)
  print(chisq.test(ct))
}

##For age
#select columns of interest
new_data_covia <- select(f_mrc22, cat_age, covid_25___1:covid_25___9)

# Subset only the "Yes" responses for covid_25____!
new_data_coviaa <- new_data_covia %>%
  select(cat_age, covid_25___1:covid_25___9) %>%
  mutate_at(vars(starts_with("covid_25")), function(x) ifelse(x == "Yes", 1, 0))

# Sum values by ci_sexo and covid
new_data_covia_sum <- new_data_coviaa %>%
  group_by(cat_age) %>%
  summarize(
    'Finance' = sum(covid_25___1 == 1),
    'Employment' = sum(covid_25___2 == 1),
    'Hunger' = sum(covid_25___3 == 1),
    'Violence' = sum(covid_25___4 == 1),
    'Security' = sum(covid_25___5 == 1),
    'Health' = sum(covid_25___6 == 1),
    'Taking care of children' = sum(covid_25___7 == 1),
    'Transportation' = sum(covid_25___8 == 1),
    'Others' = sum(covid_25___9 == 1)
  ) %>%
  ungroup() %>%
  mutate(total = rowSums(select(., 'Finance':'Others')))

ct <- as.table(as.matrix(new_data_covia_sum[, -1]))
chisq.test(ct, correct = FALSE)


# Calculate individual chi-square tests for each variable
for (i in 2:10) {
  ct <- table(new_data_coviaa$cat_age, new_data_coviaa[[i]])
  colnames(ct) <- c("No", "Yes")
  rownames(ct) <- c("18-45", "46-64", ">64")
  cat("Variable", names(new_data_covia)[i], "\n")
  print(ct)
  print(chisq.test(ct))
}


#Lets perform some GLM to see if there are yet any interaction.
library(broom.mixed)

f_mrc22$cat_age <- relevel(f_mrc22$cat_age, ref = 2) 
levels(f_mrc22$coti___1)

model <- glm(coti___3 ~ ci_sexo, family = "binomial", data = f_mrc22)
tidy(model, exponentiate = TRUE, conf.int = TRUE) %>% 
mutate(across(where(is.numeric), round, digits = 2))

model


####Last analysis, movemnt of employment 


library(dplyr)

movement <- select(f_mrc22, casanova, PCS12, MCS12, trabalho, trabalhop, semtrabp, ci_sexo, cat_age, schooling2)
str(movement)
# Create the four categories using ifelse statements
movf <- movement %>%
  mutate(category = ifelse(trabalhop == "Yes" & semtrabp == "Yes", "Lost job",
                           ifelse(trabalhop == "Yes" & semtrabp == "No", "Remained employed",
                                  ifelse(trabalhop == "No" & trabalho == "No", "Remained Unemployed",
                                         ifelse(trabalhop == "No" & trabalho == "Yes", "Got employed", NA)))))


movf$category <- as.factor(movf$category)
movf$casanova <- as.factor(movf$casanova)

str(movf$category)

##Descriptive stats for demography for all participants

options(na.action = "na.omit")
####
library(gtsummary)
library(tidyverse)
library(gt)
theme_gtsummary_journal("jama")

set_gtsummary_theme(list(
  "tbl_summary-fn:percent_fun" = scales::label_percent(accuracy = 0.1),
  "tbl_summary-str:categorical_stat" = "{n} ({p})"
))

##str(f_mrc22$MCS12)


### creating a table for only participants who responded to QoL questions

Newtable <-
  movf %>% filter(!is.na(casanova)) %>% 
  dplyr::select(PCS12, MCS12,casanova, category, ci_sexo, cat_age, schooling2, trabalhop, trabalho, semtrabp) %>%
  tbl_summary(
    by = trabalhop,
    label = NULL,
    percent = "column",
    type = list(c(PCS12, MCS12) ~ "continuous",
                all_dichotomous() ~ "categorical"),
    statistic = list(all_continuous() ~ "{mean} ({sd})",
                     all_categorical() ~ "{n} ({p})"),missing = "no",
    missing_text = "unknown") %>% 
  add_p(test =
          list(all_continuous() ~ "t.test", all_categorical() ~ "chisq.test"),
        pvalue_fun = ~style_pvalue(.x, digits = 2)) %>% 
  bold_p() %>% 
  bold_labels() %>% 
  #as_gt() %>%
  add_overall(col_label= "**Responses**, N = {N}") %>% 
  modify_footnote(
    all_stat_cols() ~ "Mean (SD) or Frequency (%)") %>% 
  as_flex_table() %>% 
  flextable::save_as_docx(., path = "C:/Users/ISC/Desktop/R/Export/Finalized/newtable25.docx")

Newtable


library(psych)
describeBy(
  movf$MCS12,
  movf$trabalhop,
)

library(psych)
describeBy(
  movf$MCS12,
  movf$category,
)


# demography for only participants who lost their job 
lmrc2 <- movf %>% dplyr::select(casanova, semtrabp,trabalhop,PCS12, MCS12) %>% group_by(casanova) %>% filter(trabalhop %in% 'Yes') %>% view()#

library(psych)
describeBy(
  lmrc2$PCS12,
  lmrc2$semtrabp,
)
###

PCS12_aov0 <- aov(movf$PCS12~factor(movf$category))
summary(PCS12_aov0)


MCS12_aov0 <- aov(movf$MCS12~factor(movf$catgory))
summary(MCS12_aov0)

qol_lost1<-lmer(PCS12 ~ category +  (1|casanova), data=movf)
summary(qol_lost1) ##

qol_lost2<-lmer(MCS12 ~ category +  (1|casanova), data=movf)
summary(qol_lost2) ##


library(performance)
summary(qol_lost2)
confint(qol_lost2)

#plots

# Load required libraries
library(ggplot2)
library(dplyr)
library(ggbeeswarm)
library(ggpubr)

# Filter out the NA category
filtered_movf <- movf %>% filter(!is.na(category))

# Define custom colors for the violin plot
pcs12_colors <- c("Lost job" = "pink",
                  "Remained employed" = "#00FF00",
                  "Remained Unemployed" = "grey",
                  "Got employed" = "#FFFF00")

# Create the jitter violin plot for PCS12
plot_PCS12 <- ggplot(filtered_movf, aes(x = category, y = PCS12, fill = category)) +
  geom_violin() +
  geom_jitter(width = 0.2, height = 0, alpha = 0.5) +
  stat_summary(fun = mean, geom = "point", size = 6, shape = 20, color = "red") +
  labs(x = "", y = "PCS12") +
  scale_x_discrete(labels = c("Lost job" = "Lost Job",
                              "Remained employed" = "Remained employed",
                              "Remained Unemployed" = "Remained Unemployed",
                              "Got employed" = "Got employed")) +
  scale_fill_manual(values = pcs12_colors) +
  ggtitle("") +
  theme(plot.title = element_text(hjust = 1),
        legend.position = "none")+theme(axis.text.x = element_blank()) 

# Create the jitter violin plot for MCS12
plot_MCS12 <- ggplot(filtered_movf, aes(x = category, y = MCS12, fill = category)) +
  geom_violin() +
  geom_jitter(width = 0.2, height = 0, alpha = 0.5) +
  stat_summary(fun = mean, geom = "point", size = 6, shape = 20, color = "red") +
  labs(x = "", y = "MCS12") +
  scale_x_discrete(labels = c("Lost job" = "Lost Job",
                              "Remained employed" = "Remained employed",
                              "Remained Unemployed" = "Remained Unemployed",
                              "Got employed" = "Got employed")) +
  scale_fill_manual(values = pcs12_colors) +
  ggtitle("") + 
  theme(axis.text.x = element_blank()) +
  theme(plot.title = element_text(hjust = 1),
        legend.position = "none")

# Combine the plots using patchwork
plot_combined <- plot_PCS12 + plot_MCS12 +
  plot_layout(ncol = 1) +
  labs(x = "") +
  theme(axis.text.x = element_text(face = "bold", size = 12))  # Modify axis text appearance

plot_combined <- plot_PCS12 + plot_MCS12 + 
  plot_layout(ncol = 1) +
  labs(x = NULL) +
  theme(axis.text.x = element_blank()) +
  theme(axis.text.x = element_text(face = "bold", size = 12))
plot_combined

plot_combined <- plot_PCS12 + plot_MCS12 +
  plot_layout(ncol = 1) +
  labs(x = NULL) +
  theme(axis.text.x = element_blank(),
        axis.ticks.x = element_blank(),
        legend.position = "bottom") +
  guides(fill = guide_legend(title = ""))

plot_combined


# Perform ANOVA for PCS12 and obtain p-value
anova_PCS12 <- aov(PCS12 ~ category, data = movf)
p_value_PCS12 <- summary(anova_PCS12)[[1]]$Pr

# Perform ANOVA for MCS12 and obtain p-value
anova_MCS12 <- aov(MCS12 ~ category, data = movf)
p_value_MCS12 <- summary(anova_MCS12)[[1]]$Pr


#END 
